# Supplementary material for: Temperature Dependence of Platelet Metabolism
Source: Metabolites. 2024 Jan 26;14(2):91. doi: 10.3390/metabo14020091 (PMC10890334; doi:10.3390/metabo14020091)
Supplement: Supplementary file 1 [file metabolites-14-00091-s001.zip]

Archive with 3 entries (3 files):
- Supplementary_Material_S1.pdf
- Supplementary_Material_S2_Metabolic_measurements.xlsx
- Supplementary_Material_S3_Metabolic_Model.xlsx
