# Supplementary material for: Temperature Dependence of Platelet Metabolism
Source: Metabolites. 2024 Jan 26;14(2):91. doi: 10.3390/metabo14020091 (PMC10890334; doi:10.3390/metabo14020091)
Supplement: Supplementary file 1 [file metabolites-14-00091-s001.zip › Supplementary_Material_S2_Metabolic_measurements.xlsx]

## Sheet: Intracellular
HMDB ID:			HMDB0011649	HMDB0000201	HMDB0000072	HMDB0000034	HMDB0000050	HMDB0001539	HMDB0001341	HMDB0001178	HMDB0000161	HMDB0000045	HMDB0000517	HMDB0000044	HMDB0000191	HMDB0000538	HMDB0000043	HMDB0000824	HMDB0002013	HMDB0000688/HMDB0013128	HMDB0000062	HMDB0001413	HMDB0000097	HMDB0000094	HMDB0000095	HMDB0001058	HMDB0003337	HMDB0000125	HMDB0000148	HMDB0000641	HMDB0001397		HMDB0000177	HMDB0000157	HMDB0000175	HMDB0000195	HMDB0000190	HMDB0001066	HMDB0000172/HMDB0000687	HMDB0010379	HMDB0010382	HMDB0010383	HMDB0010384	HMDB0010385	HMDB0010386	HMDB0010387	HMDB0010395	HMDB0000182	HMDB0000744
			1-(sn_Glycero-3-phospho)-1D-myo-inositol	Acetylcarnitine	Aconate	Adenine	Adenosine	ADMA	ADP	ADP_Ribose	Alanine	AMP	Arginine	Ascorbate	Aspartate	ATP	Betaine	C3_carnitine	C4_carnitine	C5_carnitine	Carnitine	CDP_Choline	Choline	Citrate	CMP	Fructose_16_bisphosphate	Glutahione_Ox	Glutathione_Red	Glutamate	Glutamine	GMP	Hexose_phosphate_Pool	Histidine	Hypoxanthine	IMP	Inosine	Lactate	Lactoylglutathione	Iso_Leucine	LPC_14_0	LPC_16_0	LPC_16_1	LPC_18_0	LPC_18_1	LPC_18_2	LPC_18_3	LPC_20_4	Lysine	Malate
Sample	Temperature	Time	Signal	Signal	Signal	Signal	Signal	Signal	Signal	Signal	Signal	Signal	Signal	Signal	Signal	Signal	Signal	Signal	Signal	Signal	Signal	Signal	Signal	Signal	Signal	Signal	Signal	Signal	Signal	Signal	Signal	Signal	Signal	Signal	Signal	Signal	Signal	Signal	Signal	Signal	Signal	Signal	Signal	Signal	Signal	Signal	Signal	Signal	Signal
B01_24ha	37	24	0.0112632	1.00609	0.0133955	0.0387418	0.0103099	0.0510573	0.514308	0.0468547	0.052262	11.8919	0.363512	0.151524	0.256111	0.0280808	0.208549	0.045784	0.0528193	0.00859935	0.128287	0.454467	0.97337	0.171635	0.0374767	0.36944	0.00263726	0.322986	1.15052	1.88272	0.920725	0.135147	0.844587	1.45861	3.56655	12.7251	0.586504	0.062789	0.213037	0.0825186	17.2004	0.04334	14.6218	1.15553	0.161979	0.0181506	0.109909	0.181296	0.0974617
B01_24hb	37	24	0.00967345	1.07066	0.0106303	0.0443648	0.00840053	0.0595616	0.569036	0.202521	0.0585629	11.9494	0.4565	0.145771	0.264638	0.0651503	0.175529	0.0510117	0.0538247	0.0088911	0.132952	0.403227	0.992286	0.171446	0.0428611	0.405528	0.00540692	0.321371	1.17638	1.95015	1.02622	0.14672	0.963447	1.24599	3.84714	13.3855	0.676378	0.0527514	0.200467	0.0719155	15.1222	0.0388451	13.4852	1.02391	0.145685	0.018332	0.0949594	0.197022	0.091665
B01_24hc	37	24	0.00863229	1.32514	0.0127835	0.0496257	0.0164695	0.0468573	0.627563	0.227998	0.0445083	11.5154	0.409272	0.204716	0.282129	0.0853955	0.183639	0.0649385	0.069941	0.0105083	0.132733	0.574164	0.899893	0.336368	0.0407692	0.44151	0.0119529	0.383922	1.16167	1.71359	0.918542	0.12953	0.913897	1.47132	3.53499	11.544	0.667071	0.0594257	0.228052	0.0623639	13.0724	0.0326399	11.423	0.891069	0.122709	0.0145388	0.082789	0.19458	0.109178
B01_27ha	37	27	0.00846876	0.97269	0.0148535	0.0343405	0.0120351	0.0487156	0.551632	0.164579	0.0394921	9.92205	0.384544	0.14853	0.201799	0.0767638	0.164217	0.0659629	0.0360495	0.00657518	0.126153	0.472179	0.83042	0.311708	0.0465254	0.34463	0.00371445	0.240695	0.976581	1.78644	0.89564	0.0959998	0.802591	1.02829	3.26381	7.92017	0.448403	0.0369568	0.18332	0.0456661	10.8322	0.026802	8.9419	0.712139	0.104725	0.0153973	0.0721079	0.158911	0.0785926
B01_27hb	37	27	0.00863229	1.0258	0.0165866	0.0273302	0.00957726	0.0604341	0.509824	0.0850095	0.039539	10.9645	0.382532	0.151273	0.273383	0.0608577	0.1478	0.0695706	0.0404144	0.00973317	0.11997	0.370204	0.978708	0.217474	0.0393064	0.243104	0	0.180326	0.953464	1.53124	0.858326	0.0964197	0.823709	1.2484	3.67572	9.03153	0.345679	0.0345195	0.183568	0.0728254	14.6832	0.0351337	11.2689	1.01461	0.14088	0.0169281	0.107942	0.161122	0.094269
B01_27hc	37	27	0.00712697	0.959336	0.0155652	0.0300115	0.00839551	0.0609204	0.580448	0.0837632	0.0384832	10.9152	0.391734	0.15658	0.202012	0.0892016	0.139716	0.0642321	0.039545	0.00900275	0.116675	0.399034	0.946752	0.247503	0.0373258	0.30108	0	0.165204	0.926918	1.47004	0.878347	0.0976225	0.814801	1.16443	3.64836	8.88006	0.357433	0.0346985	0.175979	0.0652088	13.9586	0.0384619	9.27534	0.955194	0.140237	0.015181	0.0995521	0.178383	0.103607
B01_30ha	37	30	0.00553964	1.28301	0.0154612	0.0482142	0.0125596	0.0495766	0.718324	0.178194	0.0536284	12.4244	0.457478	0.170747	0.269938	0.0936869	0.241185	0.0772208	0.0543937	0.00952807	0.151461	0.73725	1.02914	0.166405	0.0481385	0.511805	0	0.374003	1.22403	1.96396	1.09041	0.196189	0.972965	1.2793	4.11361	8.90979	0.845737	0.0618513	0.238961	0.0625879	12.8628	0.0337849	13.6871	0.834808	0.127518	0.0154519	0.0833447	0.19763	0.0875701
B01_30hb	37	30	0.00747491	1.25019	0.0160681	0.0449099	0.0116626	0.0485179	0.607784	0.175178	0.0607717	12.7449	0.496752	0.174584	0.31327	0.0944167	0.222012	0.0697676	0.0525085	0.00778045	0.147916	0.494479	1.10499	0.114999	0.0462505	0.38805	0	0.35973	1.18234	2.01304	1.05319	0.173986	0.964152	1.1971	4.2147	9.7543	0.897589	0.0541697	0.230751	0.0736204	15.4768	0.0429492	16.2258	1.06609	0.165569	0.0141364	0.121618	0.161502	0.0877799
B01_30hc	37	30	0.0109757	1.25355	0.0178665	0.046348	0.0117455	0.0575857	0.782111	0.123337	0.0421717	12.6379	0.398473	0.16972	0.271705	0.136954	0.213434	0.0613836	0.0463935	0.00765989	0.150943	0.564793	1.15382	0.165674	0.0526154	0.340468	0	0.32774	1.2033	1.85498	1.17279	0.190313	0.926755	1.15077	5.49038	9.76327	0.466327	0.0482015	0.223378	0.0730956	14.3829	0.0409036	14.2941	0.956576	0.148468	0.018341	0.106101	0.172772	0.100831
B01_3ha	37	3	0.00991278	1.19028	0.00733717	0.0388865	0.0103592	0.0448073	0.657341	0.291388	0.0471083	10.4922	0.424425	0.169268	0.252055	0.104804	0.270764	0.0965661	0.0760054	0.00926096	0.166301	0.240542	0.660977	0.100737	0.0412682	0.446788	0.0645705	0.795818	1.38281	2.6413	1.10161	0.178892	0.809579	1.72027	4.68095	10.0485	0.66916	0.0927634	0.204471	0.0433276	8.85168	0.0305166	7.65278	0.872588	0.147663	0.0160494	0.102624	0.184079	0.0783943
B01_3hb	37	3	0.013331	1.16454	0.00988864	0.0419058	0.0110033	0.0505526	0.760619	0.19685	0.0382872	10.7388	0.396002	0.163412	0.273484	0.151531	0.244677	0.0933088	0.0789395	0.0106734	0.169273	0.267566	0.652203	0.124852	0.0442664	0.4308	0.052843	0.676435	1.39045	2.62727	1.11829	0.178414	0.89617	1.76012	5.09435	10.2057	0.958894	0.101446	0.187975	0.0554716	10.9097	0.0375257	8.33188	1.05754	0.185414	0.0183772	0.131587	0.172162	0.0940608
B01_3hc	37	3	0.0141429	1.1681	0.0102595	0.0370429	0.0108409	0.0419464	0.760157	0.36994	0.0450961	9.56645	0.376086	0.206028	0.20138	0.110027	0.244936	0.105819	0.0811135	0.0114946	0.166813	0.31898	0.556234	0.146362	0.0478284	0.505702	0.130096	0.949768	1.39172	2.08715	1.23085	0.190226	0.801267	1.53787	4.67663	9.20363	0.647731	0.0962804	0.226617	0.0323731	5.28549	0.0246397	3.42824	0.655048	0.120427	0.0129618	0.0847882	0.169929	0.100248
B01_48ha	37	48	0.00608703	0.918207	0.0149047	0.0582125	0.0156554	0.062493	0.452089	0.142843	0.0394673	9.78311	0.441248	0.168519	0.333406	0.0457831	0.1952	0.0685206	0.0541605	0.00915064	0.168749	0.687247	1.33805	0.256332	0.0361331	0.248481	0	0.297445	0.941614	1.85792	0.842053	0.13904	0.974265	1.28748	3.48809	7.03104	0.437201	0.0329329	0.217609	0.0845109	18.2826	0.0382006	19.694	1.12636	0.135167	0.0181238	0.116676	0.211933	0.0911945
B01_48hc	37	48	0.00594264	0.773909	0.0218902	0.0498605	0.0116959	0.065654	0.411756	0.163936	0.0454913	10.4115	0.463467	0.139908	0.297305	0.0444902	0.184406	0.0572166	0.0481479	0.00793772	0.162265	0.627428	1.31049	0.249656	0.0337269	0.254651	0.0031164	0.314271	0.97072	1.91115	0.764258	0.124615	1.00189	1.12213	3.33809	6.85172	0.451014	0.0386428	0.212747	0.0709699	16.6565	0.0347883	17.5736	1.00992	0.125719	0.0200421	0.10518	0.201445	0.0925898
B01_51ha	37	51	0.00782272	0.827833	0.0267342	0.0467226	0.0162884	0.108905	0.431348	0.18913	0.0731301	9.77367	0.596684	0.196472	0.41732	0.051354	0.175331	0.0576649	0.0351596	0.0116801	0.1967	0.611225	1.97866	0.453836	0.0380813	0.207965	0.00808902	0.240969	1.0915	2.15789	0.932238	0.141561	1.33244	1.24621	4.17662	5.29218	0.296796	0.026844	0.243783	0.109029	25.2756	0.0592785	21.3569	1.64259	0.212354	0.0249385	0.168994	0.276731	0.136083
B01_51hb	37	51	0.00517635	0.808725	0.02656	0.0509309	0.0163478	0.0933169	0.426115	0.19058	0.0624066	9.34338	0.550891	0.235897	0.461616	0.0514294	0.171187	0.0528178	0.0341103	0.0105561	0.1953	0.753164	1.79274	0.674077	0.0378216	0.240453	0.00520912	0.282687	1.06405	2.23655	0.860174	0.137354	1.24741	1.22981	4.17505	4.79798	0.347132	0.0263832	0.253801	0.0952081	22.2566	0.0515081	21.5768	1.34135	0.180918	0.0243777	0.149219	0.244577	0.148284
B01_51hc	37	51	0.00902144	0.756597	0.0342207	0.0289216	0.012182	0.105645	0.428087	0.0533337	0.0616957	9.80109	0.500768	0.269161	0.42479	0.0272451	0.150425	0.0565978	0.0387769	0.0047425	0.185855	0.727496	2.14484	0.602391	0.0355267	0.0758804	0.00291174	0.140903	1.09232	2.31842	0.879595	0.149883	1.15223	1.44812	4.00268	5.70265	0.426249	0.0273574	0.237339	0.0785647	11.8514	0.0435867	8.18531	0.877448	0.160687	0.0250567	0.131378	0.296103	0.233466
B01_6ha	37	6	0.00857781	1.18959	0.00984393	0.04421	0.015066	0.043869	0.597444	0.291606	0.0465163	9.31921	0.341214	0.217138	0.20181	0.0682188	0.200816	0.0933653	0.0711031	0.0081477	0.167392	0.263475	0.751924	0.131614	0.0386087	0.402946	0.0612922	0.584514	1.28856	2.72697	0.964409	0.129117	0.703478	1.57222	3.87218	7.92556	0.487949	0.0610669	0.173543	0.0472081	9.55767	0.0328709	8.52285	0.905016	0.152085	0.0194243	0.102014	0.143223	0.114477
B01_6hb	37	6	0.0105866	1.10323	0.0117577	0.0277329	0.01239	0.0346845	0.679808	0.289005	0.042405	8.60609	0.314083	0.220313	0.187233	0.0712656	0.214721	0.0919428	0.0683338	0.0091202	0.153995	0.282266	0.671186	0.151358	0.0428881	0.472289	0.0777606	0.607819	1.26063	2.04664	0.997245	0.141663	0.720918	1.44745	3.90989	7.98697	0.487322	0.0809616	0.178331	0.0395096	6.73438	0.0224437	5.30858	0.745657	0.120601	0.0147133	0.0799015	0.145905	0.110307
B01_6hc	37	6	0.0170915	1.01536	0.00823064	0.0352656	0.00882081	0.0419652	0.428896	0.0612662	0.0323953	10.0763	0.334747	0.157918	0.17773	0.0173635	0.222906	0.0739284	0.0571332	0.00854432	0.158749	0.217653	0.773228	0.0349887	0.032887	0.264733	0.00370222	0.361617	1.28104	2.11842	0.920794	0.137418	0.743565	1.56465	4.46493	9.37964	0.593338	0.0770715	0.165403	0.0515791	11.1865	0.0336178	8.89013	0.951566	0.153224	0.0130965	0.105231	0.137538	0.0782147
B02_120ha	22	120	0.00502223	0.892161	0.0105576	0.0258581	0.00686803	0.0496157	0.251705	0.0854448	0.0388057	7.21817	0.397644	0.281935	0.157893	0.0187002	0.199928	0.0701725	0.0458133	0.0101017	0.154956	0.0613171	0.523573	0.0474227	0.0244609	0.0188739	0.00134084	0.140796	0.43742	1.2597	0.502643	0.042797	0.780626	1.08135	2.52146	2.28395	0.345999	0.00581189	0.14688	0.0518723	7.21485	0.0211454	7.46865	0.586098	0.098453	0.0113991	0.0700624	0.146906	0.0440097
B02_120hb	22	120	0.00318339	0.937471	0.0133715	0.0188935	0.00707587	0.0458141	0.318359	0.102302	0.0616429	7.13413	0.354328	0.292726	0.151865	0.0265405	0.180568	0.0728036	0.0494789	0.00841727	0.147921	0.0731523	0.482426	0.0949852	0.0248063	0.0302565	0.00501936	0.156771	0.446119	1.15837	0.523194	0.0393156	0.718495	1.08813	2.43265	2.49848	0.333966	0.00549344	0.161632	0.0444689	6.43002	0.0186269	7.62883	0.53324	0.0860163	0.0116927	0.0543458	0.166809	0.0437599
B02_120hc	22	120	0.00671203	0.829544	0.0142999	0.0172656	0.00773943	0.0483023	0.284077	0.0203255	0.0677407	7.24991	0.336431	0.447811	0.131281	0.0137683	0.18654	0.0656024	0.0475262	0.0099923	0.144872	0.0671999	0.544976	0.152856	0.025386	0.0432009	0	0.0980424	0.448525	1.10979	0.502321	0.0424222	0.690598	1.22994	2.5204	2.6855	0.289229	0.00525887	0.155573	0.0568329	8.67896	0.0285819	6.97537	0.734086	0.11851	0.0160343	0.0811638	0.155457	0.0785724
B02_168ha	22	168	0.00443319	0.680912	0.0132341	0.0371774	0.00715365	0.0540066	0.0551197	0.0382508	0.053445	5.52777	0.412371	0.279819	0.228853	0.00603882	0.190456	0.0556981	0.0275397	0.00730959	0.14417	0.056309	0.729834	0.172673	0.0161563	0.0047853	0.000565189	0.0665554	0.459361	1.5432	0.412394	0.0322835	0.766552	0.93305	2.27582	4.6256	0.281003	0.00285341	0.177005	0.0404597	5.73826	0.019953	6.65179	0.493419	0.0781657	0.0100315	0.0581442	0.168692	0.0492484
B02_168hb	22	168	0.00435787	0.742987	0.0147157	0.0405694	0.0106047	0.0646353	0.147402	0.0660516	0.0473361	5.39656	0.425994	0.372143	0.25138	0.0159104	0.166678	0.0651141	0.0336448	0.00793841	0.149931	0.070314	0.709274	0.265025	0.0207779	0.0361489	0.00147795	0.0962839	0.476801	1.50155	0.452485	0.030151	0.785242	0.947738	2.34925	3.71957	0.283941	0.00210372	0.178268	0.0439161	5.85187	0.0186318	7.4576	0.532757	0.0845059	0.0122201	0.0604063	0.187208	0.06727
B02_168hc	22	168	0.00298576	0.757237	0.0175074	0.0413328	0.0100815	0.055807	0.15045	0.0538734	0.0457672	5.53043	0.412205	0.341629	0.20625	0.0175689	0.170656	0.0619112	0.0309476	0.00845463	0.148788	0.0645745	0.77407	0.215577	0.0164737	0.0216659	0.00318823	0.0685076	0.508152	1.45377	0.416546	0.0337848	0.770662	0.998749	2.34371	4.07705	0.267393	0.00307445	0.174797	0.0469316	5.62226	0.0160938	6.66131	0.497183	0.0826017	0.0108028	0.057184	0.203435	0.0623173
B02_24ha	22	24	0.0159944	1.26955	0.0172591	0.0497807	0.0179787	0.052186	0.551361	0.301531	0.0489643	10.3351	0.402274	0.264998	0.174047	0.0831598	0.244335	0.0882629	0.0654932	0.00948051	0.146687	0.149486	0.380734	0.14319	0.0502652	0.174842	0.0525008	0.499024	0.797307	2.25817	0.837178	0.111643	0.749748	1.69569	3.16974	10.5328	0.696625	0.0359581	0.196594	0.0446522	5.95439	0.024117	6.15034	0.639062	0.118579	0.011398	0.084384	0.16873	0.0777694
B02_24hb	22	24	0.0176775	1.20569	0.012009	0.0450349	0.00900969	0.0590369	0.855462	0.242973	0.0364748	11.0899	0.385625	0.192526	0.135799	0.143398	0.262581	0.0776976	0.0611966	0.00677888	0.14032	0.137805	0.390592	0.117906	0.0624786	0.188223	0.0238922	0.302449	0.78025	2.1801	1.15862	0.125519	0.810624	1.82299	5.81689	13.6716	0.727261	0.0448185	0.187931	0.0523879	7.50077	0.0264306	7.20643	0.745905	0.134403	0.0134407	0.0964966	0.157636	0.0621289
B02_24hc	22	24	0.0168419	1.35681	0.0173785	0.0329678	0.0189692	0.0699596	0.565052	0.347982	0.0438676	9.44195	0.361455	0.328258	0.179627	0.0589548	0.248017	0.0964607	0.0747078	0.0108749	0.151877	0.157925	0.341819	0.180365	0.0502372	0.193615	0.141127	0.566692	0.797068	2.55985	0.868954	0.132769	0.691323	1.71156	3.02747	10.2506	0.682044	0.0510754	0.209563	0.0331813	4.80829	0.0232999	3.59945	0.605307	0.113584	0.0104139	0.0792326	0.194447	0.0947759
B02_48ha	22	48	0.0101669	1.07015	0.0102552	0.025376	0.00959129	0.0464753	0.537028	0.223132	0.0549241	11.3881	0.379642	0.256844	0.211066	0.074041	0.240801	0.0660816	0.0563413	0.0086852	0.137966	0.128129	0.324214	0.0879976	0.0434911	0.172711	0.00956889	0.274685	0.767863	1.81142	0.815431	0.109222	0.723412	1.51066	2.85511	10.0135	0.691257	0.0355329	0.188459	0.0521764	7.52843	0.0237248	5.75043	0.649259	0.11151	0.0135218	0.0702102	0.162942	0.065619
B02_48hb	22	48	0.00996698	1.15842	0.0115212	0.0331986	0.0088455	0.0553345	0.582448	0.208883	0.0596592	11.4651	0.420896	0.234357	0.205114	0.0697064	0.228128	0.0686408	0.0576885	0.00896202	0.14294	0.123576	0.355296	0.0706168	0.0462049	0.165874	0.00773755	0.267084	0.748087	1.98926	0.839175	0.118729	0.760152	1.72505	2.89476	9.86951	0.619655	0.0302114	0.187805	0.0641537	8.53796	0.0327822	5.82536	0.826245	0.144614	0.0143072	0.0916994	0.163859	0.0627628
B02_48hc	22	48	0.0211894	1.10739	0.0189507	0.0243469	0.00708705	0.0456937	0.55119	0.10753	0.0671434	12.1042	0.336237	0.35248	0.188436	0.0244668	0.229848	0.0630013	0.0617922	0.010115	0.132491	0.126105	0.354717	0.0779654	0.05049	0.196587	0	0.215604	0.754773	1.71964	0.862232	0.131391	0.709306	1.66305	3.03333	10.8508	0.713178	0.0363356	0.178284	0.0630569	8.42128	0.0342551	6.15128	0.834918	0.155045	0.014766	0.10401	0.179385	0.0930941
B02_72ha	22	72	0.0130139	1.1575	0.0131155	0.0310344	0.0155422	0.0445466	0.646211	0.198578	0.0577628	9.98693	0.338558	0.303984	0.227058	0.0750001	0.225562	0.101402	0.0458574	0.00820135	0.150866	0.120439	0.38139	0.102874	0.0452338	0.136904	0.0136429	0.287226	0.694828	1.87107	0.729183	0.0735551	0.669264	1.27922	2.63172	7.14326	0.590939	0.0222164	0.165156	0.0604081	7.2894	0.025906	7.3345	0.652561	0.124858	0.0116302	0.074681	0.138718	0.0663176
B02_72hb	22	72	0.0109901	1.13379	0.0123825	0.025523	0.0119755	0.0517945	0.532898	0.182372	0.0534207	10.1185	0.298742	0.320037	0.188326	0.0568055	0.237377	0.100409	0.0468618	0.0085778	0.15288	0.130904	0.330002	0.209225	0.0464677	0.131035	0.0171974	0.307748	0.660081	1.5672	0.716233	0.0726192	0.630872	1.28216	2.67419	7.84741	0.531036	0.0253787	0.168083	0.0444137	6.19546	0.0211432	4.31571	0.548334	0.102224	0.0127575	0.0607837	0.156998	0.075345
B02_72hc	22	72	0.011337	1.08659	0.0127498	0.0312031	0.0108193	0.0568428	0.677808	0.201467	0.0533249	10.8861	0.356166	0.273401	0.20808	0.106092	0.236734	0.0918853	0.038751	0.00838269	0.153901	0.0940425	0.367705	0.076389	0.0462797	0.112109	0	0.231501	0.665832	1.49672	0.801584	0.0857284	0.645874	1.34023	2.99383	7.87686	0.595107	0.0215927	0.151381	0.0655726	9.06729	0.0308283	8.63663	0.740365	0.141631	0.0137006	0.0834804	0.147123	0.0599331
B02_96ha	22	96	0.00435421	1.17925	0.0135111	0.0217445	0.0108341	0.0550657	0.557657	0.156683	0.0573043	9.29782	0.38051	0.354378	0.187449	0.0456129	0.219544	0.0976627	0.0506916	0.00978975	0.161555	0.0946285	0.435238	0.183988	0.0447313	0.105346	0.00936717	0.217057	0.604471	1.80953	0.734324	0.0857986	0.789782	1.07693	3.04177	3.04915	0.549156	0.01417	0.180764	0.0611393	7.70881	0.0262904	7.34416	0.688405	0.127183	0.0166474	0.0723737	0.163237	0.0576314
B02_96hb	22	96	0.00643417	1.0464	0.0165563	0.0197535	0.012545	0.0539686	0.546243	0.153034	0.0480439	8.90297	0.370249	0.381103	0.19313	0.047202	0.215428	0.0902915	0.0531173	0.00957332	0.163244	0.100842	0.392645	0.21605	0.0414864	0.101007	0.0509734	0.282249	0.609631	1.53522	0.789595	0.0890909	0.690393	1.09278	3.09774	3.06648	0.523314	0.0173446	0.183375	0.0537785	6.15138	0.0245657	5.0259	0.589585	0.112316	0.0129364	0.0682704	0.176938	0.0680698
B02_96hc	22	96	0.00898713	0.99845	0.0190995	0.0155517	0.0065936	0.0504108	0.502225	0.0179151	0.0741451	10.0224	0.347269	0.384085	0.168789	0.0306635	0.209247	0.0758597	0.0452102	0.00775539	0.151902	0.091521	0.408301	0.123041	0.0434601	0.0384223	0	0.144342	0.609304	1.58852	0.744365	0.0943785	0.705107	1.08701	3.42744	3.81274	0.501436	0.0155937	0.158496	0.0557953	8.08385	0.0251824	7.4323	0.663126	0.118131	0.0154577	0.0746462	0.158687	0.0724806
B03_120ha	13	120	0.00832758	0.919645	0.010781	0.0652159	0.0376674	0.0455984	0.354114	0.0698551	0.0415213	5.47922	0.318329	0.32373	0.165538	0.0225563	0.18594	0.0750311	0.049021	0.0114098	0.155562	0.0692417	0.302588	0.0148086	0.0410587	0.00434051	0.026603	0.407089	0.338099	1.0291	0.621471	0.0249258	0.598212	1.72122	4.4712	3.70904	0.254444	0.00327805	0.130571	0.0310938	3.20904	0.0159023	3.85913	0.409426	0.0750094	0.00748238	0.0501051	0.120126	0.0471669
B03_120hb	13	120	0.0090769	1.00354	0.01338	0.0483849	0.0172347	0.0453089	0.314161	0.06345	0.0367608	5.62184	0.310035	0.359699	0.187375	0.0163572	0.189494	0.0788905	0.048645	0.011671	0.157444	0.0724729	0.378506	0.0256207	0.0410195	0.0046525	0.0352977	0.645582	0.309818	0.84285	0.552003	0.0260185	0.59662	1.53654	4.57295	4.0552	0.262638	0.00306401	0.133344	0.0351243	3.98668	0.0204813	5.0066	0.499366	0.0912076	0.0103226	0.0606415	0.117479	0.051345
B03_120hc	13	120	0.0118141	0.972783	0.0109859	0.0405594	0.0122102	0.0526294	0.332015	0.0638663	0.0333779	5.6833	0.313806	0.360287	0.188671	0.0171139	0.193343	0.0881891	0.0590715	0.0120223	0.152346	0.0676955	0.382509	0.0140605	0.0403085	0.00548567	0.0261973	0.597417	0.322055	0.782872	0.529172	0.0213666	0.595986	1.59982	4.51659	4.09972	0.257772	0.00318268	0.131053	0.0391715	4.68799	0.0220395	5.6481	0.571027	0.104485	0.00827895	0.064487	0.13466	0.0572067
B03_180ha	13	180	0.00630221	1.04064	0.0144511	0.0638873	0.0151631	0.0512064	0.205682	0.0500557	0.0392532	4.12969	0.340347	0.447323	0.156272	0.0126783	0.18561	0.0746416	0.0443978	0.00955169	0.146392	0.0515173	0.417531	0.0435616	0.0304696	0.00384702	0.020845	0.387261	0.309092	0.840812	0.487239	0.0202916	0.620704	1.10013	3.80531	2.62243	0.181379	0.00163738	0.132526	0.0455902	4.78462	0.0224302	5.75777	0.59833	0.107139	0.0118345	0.068512	0.132308	0.0426469
B03_180hb	13	180	0.00602654	1.0082	0.0100282	0.0626613	0.0229285	0.0483689	0.214665	0.0481962	0.0347467	4.10292	0.311982	0.344184	0.242837	0.00983467	0.194644	0.0691819	0.0391499	0.00982293	0.15142	0.0503967	0.401657	0.0183474	0.0334163	0.0020328	0.0114334	0.26279	0.313834	1.04753	0.413052	0.030971	0.553157	1.27436	3.8151	2.162	0.181123	0.0013976	0.139752	0.0362303	3.93655	0.0178546	4.86222	0.492417	0.0940563	0.00976099	0.0609876	0.119227	0.0395921
B03_180hc	13	180	0.00489037	0.979015	0.0102836	0.057349	0.0313387	0.0538523	0.259317	0.0665941	0.0281173	4.18795	0.357658	0.32261	0.184678	0.014977	0.180004	0.0599356	0.0353939	0.00916821	0.151236	0.0470471	0.332655	0.0703166	0.0349083	0.00607144	0.0551604	0.257822	0.313355	1.10902	0.482991	0.0208845	0.582815	1.40922	3.77812	2.08038	0.148243	0.00135913	0.13476	0.0286167	2.83223	0.0129863	3.00319	0.364747	0.0671045	0.00758041	0.0450395	0.118886	0.0400664
B03_240ha	13	240	0.00488264	0.981303	0.0203384	0.0559156	0.10298	0.0766858	0.492162	0.104867	0.022288	4.33285	0.319904	0.381997	0.13654	0.0359089	0.231435	0.0507551	0.0201098	0.00704253	0.140819	0.030198	0.32765	0.201237	0.0223222	0.0200391	0.115268	0.155086	0.281477	0.932981	0.457587	0.0190654	0.606095	0.699487	3.08254	0.579332	0.211115	0.000543636	0.133295	0.0258553	2.92913	0.0145632	3.12181	0.344587	0.067955	0.00649665	0.0439508	0.135203	0.035929
B03_240hb	13	240	0.00362644	1.02647	0.0212382	0.0642254	0.0919689	0.0468484	0.311803	0.0891528	0.0273655	4.41178	0.314614	0.365949	0.161359	0.0172633	0.223267	0.0574034	0.0224571	0.007575	0.140312	0.0412553	0.356263	0.0889081	0.019797	0.00564929	0.0160509	0.165755	0.259824	0.839967	0.413717	0.0159868	0.562	0.562563	2.76401	0.776243	0.209795	0.000422682	0.118999	0.0336902	3.65407	0.0162436	4.48893	0.441569	0.0844436	0.00888033	0.0558712	0.125784	0.0305745
B03_240hc	13	240	0.00307609	1.13425	0.0215556	0.0696205	0.0926318	0.0475084	0.310004	0.0656773	0.0298091	4.24839	0.272368	0.425405	0.171943	0.0189627	0.269024	0.0654589	0.0249968	0.00780362	0.144597	0.0424945	0.409592	0.101646	0.0220285	0.00465009	0.00543744	0.185828	0.266946	1.02497	0.388606	0.0145928	0.517285	0.576675	2.72664	0.785284	0.217203	0.000676488	0.133569	0.0387379	4.54708	0.0197946	5.64247	0.54466	0.0981316	0.0102634	0.0671872	0.115747	0.0277354
B03_24ha	13	24	0.0160431	1.34251	0.00820274	0.0491275	0.0591078	0.0598283	0.953609	0.225596	0.0433968	9.21702	0.401577	0.182801	0.181539	0.0915721	0.215698	0.119657	0.0722769	0.00905245	0.151232	0.109669	0.321116	0.0556684	0.0658464	0.0591525	0.257949	0.795851	0.608493	1.92744	1.01081	0.101109	0.667037	2.20122	4.31984	6.61293	0.498372	0.0247358	0.169253	0.0251438	3.31744	0.017374	3.39636	0.449902	0.0866864	0.00763991	0.0623358	0.134718	0.0606152
B03_24hb	13	24	0.0144897	1.36022	0.00895252	0.0582872	0.0571687	0.0654669	1.01498	0.234655	0.0424178	9.29356	0.393686	0.179587	0.180022	0.109827	0.223391	0.11388	0.0683518	0.00985105	0.151186	0.101883	0.324962	0.0331112	0.0747389	0.0575773	0.238378	0.730202	0.580418	2.06123	1.00741	0.0973717	0.672561	2.17374	4.44326	6.57286	0.503808	0.0223907	0.16092	0.0255634	3.6711	0.0194677	4.01662	0.501388	0.0946225	0.00803859	0.0695859	0.135712	0.0702353
B03_24hc	13	24	0.0174167	1.34477	0.00671821	0.0757356	0.0323201	0.060213	0.702659	0.237783	0.0368657	9.45635	0.400171	0.204893	0.206199	0.0485357	0.231491	0.138227	0.0786788	0.0119792	0.153665	0.129341	0.357577	0.0371439	0.0701494	0.0567373	0.207086	0.949838	0.604932	1.85092	0.964813	0.0875483	0.698354	2.12524	4.3167	8.34069	0.512961	0.0248152	0.162161	0.0316089	4.17876	0.0218978	4.646	0.569319	0.104683	0.0106568	0.075496	0.121196	0.0594732
B03_312ha	13	312	0.00323773	1.0288	0.0181239	0.067397	0.108294	0.0618826	0.244291	0.0771184	0.0262403	3.5263	0.341615	0.386883	0.204838	0.0151859	0.255544	0.0403933	0.0194539	0.00737683	0.151053	0.0301787	0.482378	0.0915495	0.0157865	0.00375157	0.0100344	0.0772391	0.312536	0.796534	0.325292	0.0116549	0.633419	0.558884	2.35057	0.522211	0.164632	0.000573735	0.139744	0.0358203	4.48982	0.0198222	5.46861	0.537288	0.0914344	0.00978026	0.0690545	0.132387	0.0335672
B03_312hb	13	312	0.00386627	1.07213	0.0148493	0.0538144	0.0970819	0.0627462	0.240806	0.0818246	0.0353496	3.45591	0.324501	0.454286	0.175475	0.0121634	0.262163	0.0463086	0.0200256	0.00773519	0.151628	0.0277787	0.557986	0.0839743	0.0160485	0.00318793	0.0027676	0.075981	0.286959	0.722835	0.350909	0.0129408	0.606696	0.510598	2.34179	0.737058	0.176635	0.000144955	0.135994	0.0445726	5.56193	0.0218362	7.12323	0.661204	0.112193	0.0113746	0.0873304	0.140383	0.0327677
B03_312hc	13	312	0.00421057	1.01617	0.0272698	0.0566456	0.0422833	0.0491954	0.211344	0.0793927	0.0269217	3.53944	0.355379	0.547305	0.184931	0.0130987	0.238628	0.0479747	0.0217358	0.00824663	0.151959	0.0366303	0.597658	0.114009	0.01627	0.00241944	0.00243977	0.100894	0.285496	0.762568	0.325948	0.0110896	0.626695	0.48768	2.47129	0.615349	0.236748	0.000277522	0.138469	0.0492971	5.98989	0.0246327	7.34263	0.684526	0.121364	0.0132346	0.0873227	0.136011	0.0410906
B03_48ha	13	48	0.0181599	0.959118	0.00929314	0.0484637	0.0451989	0.0559194	0.939637	0.189946	0.039852	8.60839	0.339724	0.216481	0.166906	0.100301	0.207289	0.0796378	0.0480102	0.00706405	0.151145	0.09237	0.226734	0.0691827	0.0854376	0.0317696	0.193446	0.507567	0.529043	1.55082	0.995375	0.0710078	0.570836	2.30339	4.11713	7.3148	0.459572	0.0171362	0.140747	0.0187759	2.38916	0.0128597	2.17619	0.311844	0.0609023	0.00875365	0.0413907	0.121034	0.0644082
B03_48hb	13	48	0.0197283	1.14213	0.0099831	0.0611189	0.0317691	0.0503563	0.745614	0.172388	0.0527392	8.8108	0.321079	0.311453	0.177226	0.075248	0.192509	0.115907	0.0765135	0.00871323	0.152729	0.105798	0.31898	0.0350224	0.0606351	0.0267037	0.129994	0.81782	0.437983	1.26335	0.754562	0.064373	0.60961	2.21292	3.40187	8.5315	0.535636	0.0171962	0.141146	0.0389086	5.01394	0.0237479	5.31979	0.636601	0.114332	0.0153282	0.0788236	0.154056	0.0774281
B03_48hc	13	48	0.0145268	1.02768	0.00560556	0.0670798	0.0414495	0.05725	0.847084	0.224887	0.0474333	8.90934	0.359308	0.204023	0.15503	0.0996342	0.209506	0.0961572	0.064729	0.00808334	0.150939	0.0865237	0.244013	0.0412614	0.0627931	0.0259947	0.133621	0.511763	0.470166	1.56434	0.736883	0.0566565	0.602078	2.55804	3.33508	7.94086	0.489168	0.0148912	0.138329	0.0293631	3.46505	0.0171888	3.63049	0.44389	0.082657	0.0115118	0.0572866	0.113031	0.0576928
B03_60ha	13	60	0.0232272	1.14697	0.0141519	0.0463349	0.0150042	0.0504367	0.676805	0.120834	0.0495593	9.44007	0.342419	0.362601	0.186573	0.0566266	0.221204	0.12697	0.0829697	0.0113134	0.170258	0.117592	0.369238	0.0302905	0.0720964	0.0374145	0.125501	0.848324	0.533123	1.35607	0.796425	0.0696033	0.652505	2.25785	4.05365	6.64846	0.576416	0.0178737	0.146043	0.0441938	5.26579	0.0259719	6.17324	0.713014	0.132813	0.0152196	0.0940549	0.132355	0.0926663
B03_60hb	13	60	0.0197402	1.17575	0.0117254	0.0543262	0.0588483	0.0590288	0.841572	0.152119	0.038468	9.46406	0.355344	0.27855	0.201137	0.0716018	0.222325	0.118456	0.0727073	0.0099115	0.17903	0.0882971	0.304023	0.0384158	0.0834257	0.0511002	0.105969	0.535257	0.504115	1.39834	0.982128	0.0758834	0.665351	2.5445	4.93696	6.56875	0.559764	0.0135243	0.155095	0.0372455	4.41358	0.0216876	4.97873	0.570761	0.108981	0.0128502	0.074444	0.107236	0.0690324
B03_60hc	13	60	0.0252317	1.19186	0.0114682	0.0232776	0.0610428	0.0906981	0.981397	0.163986	0.0681413	9.25364	0.333129	0.3105	0.175249	0.0821791	0.233189	0.107133	0.0661882	0.0106111	0.182453	0.0827909	0.279018	0.0472172	0.0776922	0.0668534	0.252761	0.351579	0.50245	1.45432	0.707332	0.075272	0.667535	2.79324	3.97187	5.58249	0.563036	0.0192513	0.150515	0.0271262	3.2346	0.0170941	2.97876	0.421512	0.0846223	0.00809567	0.0580099	0.131748	0.0889432
B04_108ha	4	108	0.00650711	0.751459	0.00731463	0.0855006	0.0266494	0.0509816	0.451959	0.117522	0.0295161	5.69228	0.331804	0.183849	0.148247	0.0287399	0.154173	0.0999114	0.0480651	0.0112492	0.165554	0.0828256	0.400817	0.0420075	0.0444098	0.00550562	0.250406	0.912074	0.388601	0.931162	0.664268	0.0239859	0.637507	1.43716	4.40967	4.53945	0.262325	0.00644929	0.133813	0.0162411	2.02301	0.0124554	2.18909	0.342605	0.08129	0.00620281	0.0589865	0.124609	0.0614047
B04_108hb	4	108	0.0136318	0.848884	0.00975702	0.0458002	0.0209103	0.0418567	0.320315	0.0751403	0.041154	5.80737	0.326044	0.17731	0.161999	0.0189154	0.167008	0.145353	0.0710674	0.0157675	0.164862	0.132308	0.582603	0.0452878	0.0414579	0.00355763	0.193798	1.71304	0.376402	1.00347	0.582915	0.0223384	0.655437	1.34474	4.96875	4.0669	0.234496	0.00454311	0.135685	0.029461	3.9045	0.0251904	4.64109	0.650312	0.150464	0.012016	0.110892	0.107421	0.0572034
B04_108hc	4	108	0.00389191	0.802779	0.00925521	0.0950377	0.029557	0.0429606	0.449798	0.109901	0.034945	5.72232	0.324218	0.276724	0.213886	0.03372	0.152304	0.0999212	0.0469425	0.0118475	0.165197	0.0894001	0.419104	0.030856	0.0419439	0.00859319	0.224623	1.07828	0.392764	0.96189	0.648919	0.0216058	0.625231	1.41395	4.37365	4.14619	0.22485	0.00455353	0.142674	0.019265	2.42604	0.0159998	2.81034	0.399263	0.094838	0.00736444	0.0676748	0.127476	0.0677687
B04_216a	4	216	0.0065711	0.758849	0.00738656	0.0863414	0.0269115	0.0514829	0.456404	0.118678	0.0298063	5.74826	0.335067	0.185657	0.149705	0.0290225	0.155689	0.100894	0.0485378	0.0113598	0.167183	0.0836401	0.404759	0.0424206	0.0448466	0.00555977	0.252868	0.921043	0.392423	0.940319	0.670801	0.0242218	0.643776	1.45129	4.45304	4.58409	0.264905	0.00651271	0.135128	0.0164009	2.04291	0.0125778	2.21062	0.345974	0.0820894	0.00626381	0.0595665	0.125834	0.0620086
B04_216b	4	216	0.0137658	0.857232	0.00985297	0.0462506	0.0211159	0.0422684	0.323465	0.0758792	0.0415587	5.86448	0.329251	0.179053	0.163592	0.0191015	0.168651	0.146783	0.0717663	0.0159226	0.166484	0.13361	0.588332	0.0457332	0.0418656	0.00359261	0.195704	1.72989	0.380103	1.01333	0.588648	0.0225581	0.661883	1.35796	5.01761	4.10689	0.236802	0.00458778	0.137019	0.0297507	3.9429	0.0254381	4.68673	0.656708	0.151944	0.0121342	0.111983	0.108478	0.0577659
B04_216c	4	216	0.00393018	0.810674	0.00934622	0.0959723	0.0298477	0.0433831	0.454221	0.110981	0.0352887	5.7786	0.327406	0.279445	0.215989	0.0340516	0.153802	0.100904	0.0474042	0.011964	0.166821	0.0902793	0.423226	0.0311594	0.0423564	0.00867769	0.226832	1.08888	0.396627	0.971349	0.655301	0.0218183	0.63138	1.42785	4.41666	4.18697	0.227062	0.00459831	0.144077	0.0194545	2.4499	0.0161572	2.83797	0.403189	0.0957707	0.00743686	0.0683403	0.12873	0.0684352
B04_24ha	4	24	0.01464	1.14755	0.00960008	0.0576676	0.0234318	0.0522665	0.411443	0.132379	0.045004	6.37805	0.317641	0.216577	0.251055	0.0312875	0.189622	0.102464	0.0921945	0.0113357	0.162437	0.128069	0.546024	0.026055	0.0367121	0.013067	0.284839	1.794	0.664008	1.29284	0.720454	0.0646566	0.716453	1.75639	4.60669	6.20512	0.365773	0.0149723	0.152939	0.0252575	3.83123	0.0218662	4.59394	0.572154	0.108588	0.0117302	0.0820322	0.0991452	0.0972797
B04_24hb	4	24	0.0137985	1.09488	0.00653671	0.0654329	0.0227378	0.050109	0.401492	0.140666	0.0395356	6.28873	0.352704	0.197905	0.247457	0.0227459	0.178148	0.0942955	0.0853475	0.0103613	0.161743	0.133884	0.534849	0.0132483	0.0321923	0.0124954	0.238724	1.84508	0.701059	1.22289	0.69673	0.0534411	0.760129	1.76756	4.29814	6.25867	0.363937	0.0149616	0.156569	0.0276903	3.51587	0.0189479	4.17833	0.519813	0.0936888	0.011116	0.0783368	0.141576	0.100002
B04_24hc	4	24	0.013679	1.05617	0.00683709	0.057827	0.0437562	0.051981	0.407649	0.137749	0.0306712	6.39045	0.369474	0.167652	0.270406	0.0215951	0.190553	0.0978635	0.0849233	0.0112947	0.16013	0.119215	0.477527	0.0333763	0.0377753	0.0166081	0.270131	1.45697	0.680873	1.41613	0.756415	0.0530762	0.68342	1.88262	4.56706	5.3357	0.356287	0.0152568	0.161242	0.021654	2.95885	0.0174081	3.32484	0.450431	0.0891787	0.0105203	0.0692495	0.149767	0.0952243
B04_324a	4	324	0.00836412	0.645961	0.00904658	0.158819	0.0493306	0.048254	0.173182	0.0493136	0.0229766	2.69128	0.197462	0.18909	0.108491	0.016588	0.118518	0.0169934	0.0100668	0.00619925	0.106835	0.060015	0.344675	0.0631335	0.00957353	0.00167214	0.0597047	0.703406	0.166951	0.368919	0.253504	0.00917956	0.402856	0.376326	2.06068	1.8403	0.178942	0.000432984	0.0928678	0.0144589	1.97569	0.0116232	2.24103	0.314919	0.0795991	0.00739337	0.05689	0.12585	0.0205434
B04_324b	4	324	0.00895824	0.639383	0.00658366	0.16684	0.0550257	0.0407263	0.193545	0.0554343	0.0202332	2.71253	0.229788	0.178508	0.109359	0.0144008	0.109841	0.0176908	0.0110595	0.00597935	0.106722	0.0514532	0.364062	0.0374932	0.0137267	0.00229276	0.0517219	0.615529	0.158422	0.364468	0.254741	0.0119387	0.410961	0.400599	2.14247	1.63361	0.181198	0.000570415	0.0941637	0.0163415	1.90222	0.0121296	2.11344	0.307679	0.0804394	0.00705135	0.0552412	0.0877226	0.0192636
B04_324c	4	324	0.0064449	0.701721	0.00446111	0.187589	0.101331	0.0423609	0.222685	0.0529907	0.0183241	2.81967	0.227705	0.139397	0.0884968	0.015428	0.118778	0.0161001	0.0110017	0.00526151	0.104915	0.056509	0.297987	0.0456322	0.0128952	0.00327488	0.084134	0.590025	0.165535	0.400603	0.257459	0.00842431	0.423025	0.490956	2.11245	1.62581	0.165661	0.00069732	0.0985391	0.0128332	1.43316	0.00828246	1.39316	0.23848	0.0612456	0.0044939	0.0433928	0.103812	0.0154002
B04_432ha	4	432	0.0036979	0.466758	0.00833116	0.243348	0.209413	0.0431784	0.129218	0.0361444	0.0131423	1.74751	0.17046	0.0991123	0.0791692	0.00902476	0.0934458	0.0105372	0.00580749	0.0031063	0.0568334	0.0341095	0.236207	0.0647819	0.00470891	0.00192265	0.0217613	0.243272	0.0818229	0.262415	0.117718	0.00370391	0.350395	0.345958	0.678927	0.763037	0.133338	0.000417515	0.0650531	0.00737023	0.981221	0.00721666	1.04752	0.169301	0.0460034	0.00533026	0.0330152	0.0767449	0.00892589
B04_432hb	4	432	0.0049221	0.402841	0.00567123	0.22528	0.164735	0.0437059	0.102103	0.0406349	0.01265	1.75747	0.17158	0.115701	0.0700643	0.00901262	0.0900543	0.0104708	0.00569072	0.00340749	0.0533286	0.0310886	0.244134	0.0633183	0.0060441	0.00201628	0.0200185	0.282528	0.083232	0.220169	0.109968	0.00547393	0.354252	0.292352	0.678213	0.871918	0.147447	0.00031904	0.0640865	0.0088178	1.09547	0.00690839	1.27549	0.174245	0.0477482	0.00459553	0.0344589	0.075772	0.00913878
B04_432hc	4	432	0.00532228	0.387873	0.00613986	0.249444	0.227642	0.0502133	0.107118	0.0345616	0.01104	1.7243	0.158827	0.087639	0.0789874	0.00825185	0.0872483	0.00860701	0.00464659	0.00307346	0.0542696	0.0304684	0.238231	0.0762793	0.00621196	0.0019718	0.0127498	0.26567	0.0891987	0.267544	0.120414	0.00513433	0.336816	0.263845	0.683118	0.877309	0.132806	0.000295282	0.0625555	0.00789373	0.94364	0.00609176	1.10477	0.154462	0.0413663	0.00448158	0.0315073	0.0664769	0.00826415
B04_48ha	4	48	0.0174241	0.905988	0.00609402	0.0598417	0.0203911	0.0616444	0.368017	0.0954898	0.0351086	6.21171	0.316449	0.194564	0.253388	0.0260808	0.152455	0.0955776	0.0740135	0.0121584	0.16994	0.137514	0.597496	0.0230004	0.0326215	0.00348296	0.281211	2.41523	0.553075	1.14644	0.697269	0.048313	0.715223	1.61726	5.14326	5.4227	0.505109	0.00727784	0.142068	0.0296919	4.26754	0.0220426	5.18002	0.658811	0.13185	0.0119628	0.0975383	0.108122	0.0873616
B04_48hb	4	48	0.0131255	0.94699	0.0071832	0.0611762	0.0267961	0.0540022	0.387708	0.104905	0.0410119	5.99023	0.29423	0.209067	0.248975	0.0265956	0.152218	0.0899938	0.064989	0.0111989	0.16929	0.138571	0.521874	0.0315725	0.031844	0.00335923	0.295576	1.92085	0.547378	1.05696	0.675563	0.0470541	0.679293	1.57504	4.72934	6.22546	0.412871	0.00740383	0.153043	0.0191998	2.55716	0.0154683	2.76784	0.409584	0.0855642	0.00865558	0.0636197	0.12897	0.0856819
B04_48hc	4	48	0.0130575	0.864679	0.00624757	0.0656015	0.0267805	0.0520699	0.351639	0.104874	0.0451303	5.78839	0.31096	0.199692	0.252555	0.0201429	0.155797	0.0803846	0.0635307	0.0118637	0.173704	0.123571	0.539908	0.0318535	0.0303958	0.00477588	0.219925	1.86383	0.526309	1.09996	0.644287	0.045065	0.69282	1.54214	4.57139	5.22231	0.475717	0.00757772	0.14154	0.0262518	3.42593	0.0191413	4.11772	0.547049	0.112765	0.0108972	0.0848497	0.126325	0.0875798
B04_552ha	4	552	0.00347458	0.23082	0.00780986	0.257201	0.331168	0.0463859	0.0969655	0.0181679	0.0223975	1.29351	0.17431	0.0733906	0.0561187	0.00952923	0.0806183	0.00396784	0.00242545	0.00184868	0.0454867	0.0144738	0.188307	0.0953386	0.00403962	0.003257	0.00741193	0.102519	0.0812653	0.210679	0.0789416	0.00233157	0.255238	0.312453	0.378719	0.599337	0.118522	0.000147674	0.0474139	0.00796449	1.03288	0.0061064	1.09906	0.155542	0.038741	0.00389427	0.0306179	0.0499194	0.00662235
B04_552hb	4	552	0.00292576	0.241764	0.0111651	0.205971	0.281628	0.0490823	0.0876877	0.0197782	0.00941567	1.22876	0.168513	0.0790467	0.0495898	0.00811651	0.082669	0.00471698	0.0026808	0.00163835	0.0440192	0.0151489	0.173287	0.121955	0.00322596	0.00250246	0.0165934	0.0915895	0.0825919	0.217959	0.0763953	0.00330061	0.258933	0.339917	0.363196	0.543693	0.121864	0.000100552	0.0566475	0.00583104	0.753051	0.00506391	0.690068	0.122209	0.0304506	0.00313067	0.0238404	0.0601794	0.00580325
B04_552hc	4	552	0.00307257	0.235706	0.0100948	0.269941	0.262108	0.0468447	0.0466086	0.0172717	0.00847924	1.2531	0.16697	0.0783636	0.0503673	0.00284267	0.0806752	0.00470474	0.00345101	0.00241915	0.0467928	0.0168136	0.214894	0.117117	0.00415987	0.00120834	0.00301246	0.111133	0.0815004	0.20755	0.0738134	0.00317332	0.302357	0.292146	0.36977	0.6486	0.124438	0.000209619	0.0496612	0.00964332	1.24184	0.00766256	1.40649	0.192379	0.0476789	0.00611943	0.0388908	0.0580391	0.00563381
[truncated: 24 more columns]

## Sheet: Extracellular All
			HMDB0000042	HMDB0000201	HMDB0001539	HMDB0001341	HMDB0000161	HMDB0000045	HMDB0000517	HMDB0000044	HMDB0000168	HMDB0000191	HMDB0000043	HMDB0000824	HMDB0002013	HMDB0000688/HMDB0013128	HMDB0000062	HMDB0000097	HMDB0000094	HMDB0000904	HMDB0000656	HMDB0000709	HMDB0000192	HMDB0059633	HMDB0000134	HMDB0000625	HMDB0000122	HMDB0000148	HMDB0000641	HMDB0000139	HMDB0000177	HMDB0000725	HMDB0000157	HMDB0000175	HMDB0000172/HMDB0000687	HMDB0000190	HMDB0010379	HMDB0010382	HMDB0010383	HMDB0010384	HMDB0010385	HMDB0010386	HMDB0010387	HMDB0010395	HMDB0000182	HMDB0000744	HMDB0000001	HMDB0000092	HMDB0001406
			Acetate	Acetylcarnitine	ADMA	ADP	Alanine	AMP	Arginine	Ascorbate	Asparagine	Aspartate	Betaine	C3_Carnitine	C4_Carnitine	C5_Carnitine	Carnitine	Choline	Citrate	Citrulline	Cysteineglutathione_disulfide	Cysteineglycine_disulfide	Cystine	Dihydroxy_stearic_acid	Fumarate	Gluconate	Glucose	Glutamate	Glutamine	Glycerate	Histidine	Hydroxyproline	Hypoxanthine	IMP	Iso_Leucine	Lactate	LPC_14_0	LPC_16_0	LPC_16_1	LPC_18_0	LPC_18_1	LPC_18_2	LPC_18_3	LPC_20_4	Lysine	Malate	Methylhistidine	N_N_Dimethylglycine	Nicotinamide
Sample	Temperature	Time	mM	Signal	Signal	Signal	Signal	Signal	Signal	Signal	Signal	Signal	Signal	Signal	Signal	Signal	Signal	Signal	mM	Signal	Signal	Signal	Signal	Signal	Signal	Signal	mM	Signal	Signal	Signal	Signal	Signal	Signal	Signal	Signal	mM	Signal	Signal	Signal	Signal	Signal	Signal	Signal	Signal	Signal	Signal	Signal	Signal	Signal
B01_24ha	37	24	17.8298	0.309833	7.46767	0.0674704	0.270853	0.150332	5.94495	0.160676	0.0380654	0.529094	0.781644	0.0331382	0.023275	0.0191747	0.660344	1.05206	10.6647	0.147396	0.202683	0.187334	15.4009	1.51089	0.0120334	2.02299	1.3	3.85553	2.98134	0.0175727	26.0259	1.39212	14.8752	0.0549484	0.815956	9.8	0.134697	8.79064	0.0793609	3.17184	1.05214	0.636323	0.0267262	0.137931	5.45768	0.361075	8.35458	1.74512	0.0988851
B01_24hb	37	24	18.5556	0.337742	7.03302	0.0924761	0.291536	0.214415	5.91319	0.187645	0.0363871	0.538369	0.811534	0.0331061	0.0279354	0.0242456	0.665287	1.10328	11.5968	0.195762	0.208665	0.182419	15.6172	1.41506	0.00902858	2.54395	1.3	3.49139	2.75487	0.0154241	28.5914	0.415122	15.3518	0.0721943	0.833921	9.8	0.156165	8.97675	0.0825767	3.23431	1.08043	0.653195	0.0275179	0.142981	6.1859	0.319832	9.29791	1.4376	0.107931
B01_24hc	37	24	16.1741	0.373451	7.62456	0.0785137	0.266894	0.194947	5.70809	0.178136	0.0462536	0.472732	0.939793	0.0384286	0.0349338	0.0303009	0.680051	1.23706	9.87129	0.231844	0.166376	0.169688	12.1821	0.945048	0.0160871	4.51569	1.3	3.64906	1.75221	0.0125405	24.8244	0.900867	16.1649	0.0442475	0.873357	9.8	0.171059	9.21162	0.0932384	3.44784	1.134	0.687758	0.0305282	0.156431	5.48951	0.270762	9.06497	1.38968	0.135522
B01_27ha	37	27	14.7369	0.344374	5.13277	0.069946	0.270617	0.199803	5.13335	0.165038	0.0462682	0.393372	0.940661	0.0325938	0.029151	0.0275983	0.655196	1.12394	10.6675	0.171297	0.132165	0.137774	12.9209	1.21348	0.0164492	5.24336	0.7	3.73072	2.05137	0.0140837	23.5058	0.847427	16.0654	0.065023	0.862628	10.4	0.158448	8.99651	0.0859843	3.14716	1.04804	0.610874	0.0270811	0.140437	5.23426	0.287587	7.14551	1.47505	0.113505
B01_27hb	37	27	15.1156	0.362034	7.15145	0.0619136	0.256532	0.17995	6.07695	0.187147	0.0354165	0.552066	0.870203	0.0356245	0.0288284	0.0183727	0.641738	1.17019	11.7527	0.198191	0.16775	0.16562	12.8016	1.73246	0.0109478	1.74331	0.7	3.86666	2.90264	0.0209205	25.8441	0.845267	15.3835	0.047721	0.847204	10.4	0.151513	9.66129	0.0864981	3.54732	1.16791	0.663913	0.0289609	0.157145	5.58776	0.353541	8.27146	1.76839	0.102429
B01_27hc	37	27	14.1016	0.338617	6.97157	0.0792728	0.245689	0.168609	5.99287	0.224089	0.0379491	0.74281	0.938868	0.0343872	0.0266965	0.0195549	0.640727	1.12892	12.4122	0.174946	0.15248	0.14162	12.8402	1.90337	0.0137169	2.46911	0.7	3.57342	3.1427	0.0234441	25.8863	0.573945	15.2793	0.0827872	0.866797	10.4	0.145842	9.35474	0.0845543	3.38599	1.11691	0.638138	0.0257871	0.15172	5.27797	0.395152	8.61711	1.60845	0.10641
B01_30ha	37	30	13.4836	0.323422	6.99061	0.0810008	0.279827	0.157909	6.21379	0.120068	0.0400211	0.330994	0.912935	0.0295553	0.0242461	0.0203918	0.63802	1.0423	11.726	0.205289	0.169477	0.143213	12.6921	0.945294	0.0180462	2.67663	0.6	3.72452	1.19105	0.0154158	26.6342	0.217314	13.2689	0.0471637	0.867736	11	0.124332	7.45443	0.0678197	2.8513	0.878518	0.470946	0.0212912	0.117902	5.97925	0.304093	9.12209	1.6629	0.0925426
B01_30hb	37	30	12.6849	0.34644	7.38461	0.0721181	0.258366	0.13628	6.36635	0.146686	0.033263	0.545815	0.962376	0.0321009	0.0231744	0.0198511	0.646874	1.11191	10.733	0.226321	0.15744	0.135973	13.5062	1.19605	0.0142801	2.37315	0.6	3.64005	2.81564	0.0202953	28.0789	0.887635	16.1809	0.0426125	0.858751	11	0.141045	8.98198	0.078543	3.34972	1.04417	0.567405	0.0221604	0.137089	6.24135	0.381812	9.16609	1.6027	0.10255
B01_30hc	37	30	14.4488	0.378335	6.98845	0.0715121	0.292088	0.127521	6.2529	0.119148	0.0344577	0.532566	0.93944	0.0352203	0.0263966	0.0238776	0.642386	1.2441	11.0042	0.183703	0.173907	0.161284	13.3984	1.4776	0.0139242	1.84734	0.6	3.89905	2.38552	0.0189454	26.8715	0.806713	16.2389	0.0498345	0.865778	11	0.149276	9.77955	0.0839044	3.75645	1.15453	0.617444	0.0267192	0.151994	5.70126	0.33406	8.68414	1.75655	0.116676
B01_3ha	37	3	21.1516	0.156861	4.8085	0.244502	0.154753	2.58759	3.13969	0.17294	0.0188792	0.255111	0.727899	0.0294732	0.0236879	0.0190324	0.682423	0.353771	11.0882	0.201563	0.532643	0.913201	10.3085	0.524017	0.00125819	1.96318	4	2.87281	4.68447	0.00492307	16.1673	0.849506	4.66333	0.255323	0.408076	5.1	0.10388	5.69423	0.0694789	1.86983	0.90452	1.18343	0.0346482	0.141388	3.11368	0.0606297	8.98596	1.24882	0.040408
B01_3hb	37	3	21.1809	0.154609	4.96603	0.229339	0.167073	2.71974	3.10498	0.202329	0.0210293	0.258577	0.688326	0.0290598	0.0241207	0.0187118	0.679089	0.354508	10.2354	0.203261	0.492616	0.820235	9.88669	0.596454	0.0023083	1.48446	4	2.78199	5.4725	0.00742975	16.8377	0.930088	4.5556	0.250353	0.42581	5.1	0.0983767	5.71813	0.0679567	1.81906	0.878047	1.17051	0.0334192	0.135491	2.89636	0.0800487	9.00676	1.26938	0.0416496
B01_3hc	37	3	20.319	0.160396	5.06395	0.246203	0.191076	3.01631	2.76046	0.204568	0.0257798	0.17456	0.864373	0.0280858	0.025648	0.023882	0.692213	0.368285	10.3351	0.307247	0.538774	0.958005	11.7744	0.389355	0.00315935	2.27192	4	2.44233	3.00201	0.00531635	16.4754	0.257864	4.95404	0.237009	0.431648	5.1	0.116504	5.73239	0.0738771	1.8609	0.89396	1.1858	0.03551	0.142478	2.99703	0.0723268	8.867	0.937653	0.0437776
B01_48ha	37	48	11.5184	0.48571	7.97669	0.0721422	0.351519	0.193291	7.51223	0.125299	0.0270479	0.573635	0.966764	0.0348369	0.02707	0.0234711	0.649765	1.78976	11.203	0.138429	0.116556	0.106575	10.477	1.27416	0.0299018	4.75	0.1	4.9644	0.657356	0.0222796	32.3435	0.506843	22.5618	0.0460497	1.1706	12.4	0.117528	8.18811	0.0650773	3.53216	0.964343	0.381848	0.0165108	0.13396	7.95574	0.545276	8.16977	2.09125	0.168163
B01_48hb	37	48	11.0377	0.500298	8.59366	0.0414706	0.356415	0.169487	7.60724	0.156621	0.0430269	0.844633	1.07915	0.0412199	0.0303139	0.0235029	0.638312	1.92895	10.7988	0.11814	0.139733	0.00430206	10.5992	2.06201	0.0198842	1.98082	0.1	5.13475	0.934808	0.0256722	32.4441	0.708871	26.2241	0.0318628	1.18464	12.4	0.121973	9.23409	0.0663449	4.04999	1.09112	0.41194	0.0181077	0.148243	7.30331	0.647494	8.43709	2.18197	0.176376
B01_48hc	37	48	10.3056	0.450402	8.72815	0.045883	0.35353	0.185224	8.01366	0.13695	0.0335401	0.950216	0.914041	0.0330071	0.0274728	0.0225255	0.638172	1.65747	11.2388	0.0944823	0.111375	0.103604	10.6869	1.73663	0.0252592	2.54087	0.1	4.78523	1.2488	0.0225269	34.952	0.649935	20.1498	0.0324343	1.15975	12.4	0.104935	7.83041	0.0615448	3.37363	0.927122	0.352965	0.0160945	0.124319	8.1057	0.566896	8.41808	1.91536	0.151531
B01_51ha	37	51	11.0219	0.43542	8.4452	0.0562906	0.307414	0.170756	7.87442	0.168128	0.0446978	0.735737	1.02685	0.0306547	0.0286937	0.0258711	0.639365	1.74725	10.9094	0.178947	0.111831	0.083118	10.0449	1.90082	0.0167709	4.0595	0	4.80829	0.924079	0.0249429	34.0524	0.670046	23.1481	0.0338652	1.20258	12.5	0.109729	7.69379	0.0600146	3.38206	0.917845	0.345671	0.0164554	0.131447	8.22411	0.546752	8.61782	1.98283	0.151327
B01_51hb	37	51	10.9597	0.471831	8.0089	0.0686445	0.36253	0.170412	7.78264	0.125824	0.0437097	0.636806	1.06879	0.0351947	0.03259	0.0275964	0.627064	1.8956	11.5637	0.172391	0.0983717	0.095469	9.81207	1.34347	0.0282276	5.24183	0	4.65277	0.459947	0.0267652	32.5562	0.77174	24.4412	0.0281505	1.21258	12.5	0.123816	8.36607	0.0687243	3.6947	1.00651	0.381867	0.0181887	0.138832	8.05292	0.57636	8.76451	1.91053	0.173224
B01_51hc	37	51	9.53258	0.447745	8.2534	0.0619452	0.351078	0.157447	7.74239	0.136173	0.043371	0.855556	1.11714	0.0329867	0.026582	0.0197589	0.629192	1.89007	11.7342	0.195078	0.105432	0.0910448	10.2538	2.05677	0.0199396	1.36396	0	4.96953	0.758856	0.0244035	32.6985	1.21532	26.1738	0.0427665	1.08342	12.5	0.115943	9.01557	0.068343	3.77043	1.03046	0.39267	0.0181966	0.140866	7.36581	0.711293	9.53666	2.42296	0.15096
B01_6ha	37	6	19.2619	0.184638	4.7267	0.111709	0.182572	1.18719	3.29657	0.191411	0.031816	0.16166	1.09894	0.0320541	0.0295032	0.0237952	0.689344	0.453605	10.2073	0.215024	0.30046	0.718708	12.5722	0.660162	0.00336802	3.90157	3.6	2.09015	4.34662	0.00634923	18.3174	0.652831	6.90543	0.209844	0.462848	5.8	0.133581	6.09071	0.0774663	1.95848	0.849988	0.945506	0.0319161	0.126623	3.47885	0.0853903	9.2762	0.736037	0.0539332
B01_6hb	37	6	20.0947	0.180512	4.06539	0.159396	0.168288	1.5042	2.82787	0.12568	0.0208909	0.0952149	1.05898	0.0301574	0.0257502	0.0222682	0.692972	0.439186	9.46945	0.162815	0.290682	0.598604	10.9454	0.457944	0.00425538	3.41183	3.6	1.88243	2.79413	0.0054646	16.6039	0.783878	6.51255	0.136622	0.478576	5.8	0.130195	6.25808	0.0790406	2.11233	0.907212	0.997612	0.0337982	0.135434	3.10615	0.0882671	8.0333	0.683529	0.0492293
B01_6hc	37	6	19.5919	0.159749	5.83925	0.146282	0.183645	1.43616	3.83608	0.138675	0.0210577	0.249812	0.784389	0.0284021	0.0225202	0.016784	0.684562	0.386965	9.85506	0.171441	0.316335	0.781238	14.2083	0.779514	0.00240002	1.78056	3.6	2.08491	4.84029	0.00802146	18.8964	1.17754	6.08286	0.207527	0.441759	5.8	0.0973933	5.80835	0.0619536	1.92668	0.822892	0.904213	0.0265884	0.116577	3.39634	0.0999153	9.67591	1.10281	0.0378235
B02_120ha	22	120	14.0289	0.167642	5.47779	0.1031	0.248977	0.247781	4.6041	0.194037	0.0241035	0.52125	0.794951	0.0260654	0.019944	0.0135961	0.684582	0.427359	10.587	0.261476	0.157444	0.440191	12.9028	1.5224	0.00169646	3.07785	0.3	3.54394	0.276813	0.0286171	22.5042	0.779645	12.2498	0.110207	0.773123	12.6	0.0981389	5.47941	0.0515477	1.90402	0.672275	0.474613	0.0178668	0.0747587	4.51239	0.146543	8.15961	1.5271	0.0654594
B02_120hb	22	120	14.945	0.197798	6.71152	0.18838	0.266879	0.267741	4.6013	0.200125	0.0359871	0.553738	0.867776	0.0333659	0.0257372	0.0190479	0.699558	0.514303	11.9046	0.253996	0.152936	0.451695	13.939	1.09291	0.0052272	3.3895	0.3	3.38967	0.179882	0.0275934	22.9225	0.496997	14.595	0.0869696	0.827092	12.6	0.116913	6.54127	0.0631746	2.3657	0.828909	0.572737	0.0253963	0.0948443	4.29645	0.146004	8.55117	1.41413	0.0852584
B02_120hc	22	120	14.6085	0.192758	6.88175	0.131567	0.239416	0.223757	5.73944	0.167596	0.0268647	0.562879	1.01381	0.0334132	0.0245264	0.0170234	0.685553	0.504111	12.407	0.232182	0.175167	0.414137	14.2927	1.66769	0.00616152	1.38348	0.3	3.34944	0.275899	0.0278415	25.1138	0.238656	15.233	0.085442	0.798199	12.6	0.118563	7.39711	0.068581	2.53659	0.908412	0.635749	0.0281632	0.0995826	4.65698	0.163704	9.29344	1.60797	0.0808991
B02_144ha	22	144	11.0907	0.201205	6.2127	0.101121	0.310469	0.224328	5.22677	0.054346	0.0302167	0.608979	0.949872	0.0331845	0.0251785	0.0172859	0.693086	0.667841	11.8691	0.211985	0.146595	0.447384	15.4364	1.54597	0.00429316	1.9198	0	3.10798	0.185231	0.025861	24.364	0.295578	17.201	0.0624066	0.878339	12.7	0.118811	7.43434	0.0645537	2.74575	0.894425	0.540096	0.0224375	0.0977032	4.79546	0.157263	8.48823	1.34285	0.0866451
B02_144hb	22	144	13.4607	0.19236	8.02904	0.0783146	0.286251	0.235299	6.40109	0.0395222	0.0276017	0.6198	0.934509	0.0322005	0.0234659	0.0167516	0.69071	0.633014	11.5198	0.284298	0.133055	0.468469	16.8445	1.71859	0.00715407	1.63311	0	3.13677	0.287193	0.0243809	27.6164	0.83213	16.3887	0.0656124	0.847547	12.7	0.110176	7.13887	0.0631611	2.56766	0.837315	0.512158	0.0221814	0.0933629	5.43295	0.185683	9.83419	1.5292	0.0833948
B02_144hc	22	144	12.3475	0.187449	5.78834	0.0985494	0.255747	0.259101	4.98144	0.0403458	0.0215238	0.512697	0.845547	0.0302088	0.0227984	0.0192501	0.687927	0.621304	12.5334	0.191749	0.118094	0.445139	15.1502	1.14536	0.00434435	3.59465	0	2.97376	0.144249	0.0208438	25.3451	0.214277	14.2852	0.0675996	0.808258	12.7	0.107074	6.48626	0.0575781	2.36673	0.775059	0.468997	0.021493	0.086049	5.18408	0.144947	8.23398	1.24219	0.086064
B02_168ha	22	168	12.3077	0.210303	5.50342	0.111624	0.285741	0.275603	5.66325	0.0998271	0.0279587	0.711111	1.0191	0.0342409	0.0268407	0.0204833	0.709908	0.965945	13.1855	0.222241	0.0825467	0.366928	15.1609	1.87619	0.00404195	1.70938	0	2.46119	0.260646	0.0355722	26.5964	0.333482	19.9971	0.0540959	0.942415	12.6	0.116684	7.56222	0.0619942	2.85676	0.869231	0.460111	0.0204036	0.0961424	5.16795	0.222395	8.38108	1.03228	0.103932
B02_168hb	22	168	12.406	0.189254	6.59696	0.0951366	0.282401	0.276257	5.92791	0.0938839	0.0348643	0.516209	0.944257	0.0300775	0.0235008	0.0238881	0.723819	0.897128	10.1571	0.224382	0.0907091	0.390297	16.8702	1.27766	0.00626969	4.2286	0	2.56186	0.146702	0.0271662	28.5147	0.428076	17.9078	0.0665127	0.958073	12.6	0.114289	6.56721	0.0586446	2.45811	0.762249	0.407837	0.0193455	0.0825127	5.6331	0.194855	9.64057	1.02077	0.104744
B02_168hc	22	168	12.6501	0.176312	5.48346	0.0970917	0.29768	0.19359	5.19844	0.110306	0.0294867	0.668893	0.933368	0.028727	0.0246954	0.021744	0.717892	0.843833	10.9196	0.230337	0.10941	0.404608	16.0674	1.98608	0.00606611	2.79251	0	2.84286	0.207018	0.0274945	25.3933	0.538477	16.8061	0.0537017	0.97443	12.6	0.100821	6.19319	0.0537707	2.35479	0.71585	0.37976	0.017449	0.0769731	5.49158	0.162059	7.97079	1.07553	0.098688
B02_24ha	22	24	18.5376	0.14254	4.32533	0.118563	0.163678	0.288443	3.13938	0.181676	0.0289043	0.391063	0.83578	0.0259039	0.0228907	0.0206468	0.693947	0.385817	10.725	0.290124	0.230862	0.806166	10.3942	0.776796	0.0017946	3.03583	3.8	5.23134	1.71447	0.00873255	17.288	0.570508	6.31527	0.0642983	0.462517	6.1	0.110232	5.34819	0.0728327	1.58	0.844074	1.21542	0.0361644	0.126754	2.87394	0.0739082	8.64427	1.89734	0.0399856
B02_24hb	22	24	18.3301	0.170736	5.38045	0.116599	0.16446	0.267903	3.46858	0.104736	0.0205579	0.387083	0.727683	0.0330892	0.027352	0.0191961	0.688999	0.45463	11.2715	0.225523	0.288494	0.894831	12.3836	0.853561	0.00146343	1.82859	3.8	5.14206	1.89168	0.00817983	17.9362	0.759755	6.74353	0.0619068	0.426261	6.1	0.11806	6.92115	0.0864347	2.11409	1.14355	1.5948	0.0460262	0.168059	3.20579	0.0758459	9.80713	2.2567	0.0454096
B02_24hc	22	24	19.7464	0.158993	4.83212	0.183806	0.196514	0.410249	2.44118	0.0841457	0.0312533	0.206266	0.719758	0.0293048	0.0245041	0.023179	0.701987	0.42407	12.6542	0.283111	0.224451	0.824059	10.0496	0.523627	0.00147349	2.26286	3.8	5.08704	1.25255	0.0102705	14.9214	0.313491	6.09447	0.0718719	0.46036	6.1	0.121966	5.83018	0.0812331	1.75415	0.932132	1.33808	0.0384079	0.141427	2.68797	0.0671633	8.42208	1.83602	0.0439612
B02_48ha	22	48	17.6904	0.176223	5.22052	0.13948	0.195107	0.283847	3.4214	0.147109	0.029089	0.311018	0.738626	0.03204	0.0257723	0.0241455	0.702543	0.444475	12.6106	0.286191	0.213627	0.664065	13.8277	0.759093	0.00203706	3.12867	2.7	5.37949	0.520332	0.0118637	18.922	0.575269	8.21418	0.0650872	0.517626	7.9	0.128417	6.28838	0.0783064	2.02969	0.910551	1.03775	0.0369928	0.123589	3.72665	0.0735741	8.7037	2.1003	0.052604
B02_48hb	22	48	18.1074	0.167554	5.10746	0.1159	0.193535	0.209384	3.24003	0.167488	0.027437	0.324637	0.727821	0.0305953	0.0251324	0.022559	0.696007	0.42229	10.0323	0.301326	0.221738	0.645702	12.2709	1.12377	0.00323316	2.31155	2.7	5.53091	0.721071	0.0111985	17.666	0.821753	7.71841	0.0734614	0.526439	7.9	0.119623	6.07504	0.0722919	1.95097	0.880205	0.997141	0.034898	0.119023	3.40391	0.0708917	8.52634	2.20892	0.0545599
B02_48hc	22	48	18.6528	0.170275	5.24871	0.136826	0.203994	0.232701	3.94387	0.159848	0.0227085	0.45687	0.922535	0.0320918	0.0256342	0.0184687	0.68019	0.432248	11.7268	0.232721	0.206674	0.702637	12.5868	1.23547	0.00169606	1.4174	2.7	5.88669	0.648989	0.0123118	19.4674	1.04519	8.47246	0.0535432	0.529358	7.9	0.11526	6.85366	0.0775763	2.21716	0.983794	1.12032	0.0396569	0.133427	3.52386	0.0854176	8.92514	2.68171	0.0498683
B02_72ha	22	72	16.282	0.173145	5.77102	0.135022	0.211502	0.221481	3.88735	0.226855	0.0331672	0.536953	0.790374	0.0301765	0.0248568	0.0240126	0.700755	0.420611	11.4418	0.404357	0.173173	0.459568	11.743	1.23039	0.00118523	3.4554	1.6	4.61099	0.309222	0.0183818	20.5877	0.557817	9.09153	0.0665262	0.600537	10.1	0.12385	6.16462	0.069947	1.9583	0.808415	0.777581	0.0303294	0.102182	3.8399	0.104676	8.76481	1.81796	0.0661199
B02_72hb	22	72	16.8556	0.201011	5.32592	0.144109	0.21946	0.22757	4.16641	0.14973	0.0286873	0.474351	0.792807	0.0340907	0.0296257	0.0278868	0.699129	0.477723	11.5127	0.213494	0.156245	0.543719	12.1176	0.979144	0.00372602	3.09671	1.6	4.1583	0.26476	0.0196023	21.1474	0.387715	9.54635	0.0702216	0.637785	10.1	0.139459	7.08227	0.0815774	2.30987	0.960283	0.91697	0.0367855	0.120083	4.08106	0.101137	9.24107	1.58926	0.0713437
B02_72hc	22	72	16.3309	0.190704	4.72108	0.157694	0.207685	0.218352	3.84232	0.265126	0.0334701	0.557992	0.7727	0.034072	0.0265612	0.0233196	0.69964	0.448422	11.3269	0.242004	0.17514	0.572699	13.3358	1.45508	0.0019695	1.83775	1.6	5.01083	0.426439	0.0220161	19.1231	0.26779	10.3566	0.0692467	0.636687	10.1	0.128892	6.62552	0.0735777	2.13011	0.892745	0.860313	0.0316639	0.112039	3.8686	0.117456	7.82246	1.99352	0.0680775
B02_96ha	22	96	15.833	0.183502	5.15625	0.112935	0.249831	0.220735	3.90154	0.0185352	0.0246614	0.603266	0.755919	0.0294224	0.0244034	0.0211471	0.705689	0.407416	10.8856	0.181342	0.17784	0.469044	11.5826	1.3894	0.00110263	2.29237	0.3	3.64125	0.28342	0.0235046	21.1361	0.47894	9.94553	0.0691023	0.759488	12.3	0.122382	6.44574	0.0660722	2.20965	0.832501	0.676165	0.0278882	0.0980964	4.13311	0.160865	7.835	1.2993	0.0687627
B02_96hb	22	96	16.2973	0.194836	4.73182	0.216846	0.243473	0.240976	4.10463	0.0125341	0.0338723	0.468536	0.803448	0.033103	0.0250009	0.0230692	0.709752	0.438851	17.6448	0.227997	0.210202	0.621153	16.6662	1.06745	0.00412105	4.01765	0.3	3.78776	0.283105	0.0225569	21.1257	0.572735	9.76208	0.111603	0.708251	12.3	0.124002	6.46588	0.0702814	2.15567	0.819855	0.677826	0.0298391	0.100509	4.10617	0.122382	8.27718	1.4032	0.074099
B02_96hc	22	96	15.4871	0.194527	5.37026	0.103551	0.234267	0.185825	4.78218	0.0107458	0.0207041	0.917278	0.855402	0.0344267	0.0242156	0.0139404	0.688764	0.427832	11.3698	0.192367	0.15996	0.503312	11.9855	1.44737	0.00226639	1.38688	0.3	4.01801	0.557056	0.0275384	21.9178	0.576245	11.8213	0.0664007	0.691731	12.3	0.117023	7.13543	0.0690535	2.37988	0.91139	0.744991	0.0308204	0.1046	3.89983	0.152099	8.69627	1.92867	0.0652994
B03_120ha	13	120	17.4485	0.156905	5.63874	0.195328	0.194835	0.255948	4.41087	0.311192	0.0321849	0.872085	0.800959	0.0323864	0.0242866	0.0161713	0.68068	0.597979	13.2084	0.278567	0.258586	0.407492	13.1	0.920074	0.0020181	1.94779	0.1	4.14408	2.69118	0.0158552	23.7125	0.666405	21.8625	0.114354	0.634346	12.8	0.121107	6.42266	0.070064	1.91365	0.923738	1.17085	0.0455827	0.115006	4.04897	0.119342	10.6848	1.90667	0.0782293
B03_120hb	13	120	17.3441	0.158392	5.10818	0.167511	0.205707	0.262241	3.93033	0.399756	0.0311198	0.895897	0.743781	0.0311156	0.0211639	0.0138596	0.681749	0.57963	14.7947	0.286933	0.244944	0.365058	12.6241	0.914308	0.00105049	1.40512	0.1	4.50642	2.52425	0.0210012	21.7748	0.684997	20.2368	0.086412	0.623105	12.8	0.111941	6.4445	0.0659506	1.86194	0.900085	1.15013	0.0454417	0.108887	3.76393	0.14277	9.70286	2.11211	0.0752816
B03_120hc	13	120	17.4016	0.164225	5.50459	0.179188	0.212576	0.253921	4.16054	0.367605	0.035603	0.912244	0.725404	0.0318759	0.0201704	0.0126297	0.687848	0.592115	13.8421	0.296823	0.262979	0.390398	12.395	0.957517	0.0019378	1.84336	0.1	4.50058	2.05384	0.0161504	21.2111	0.727135	19.6649	0.11308	0.6301	12.8	0.113427	6.41953	0.0683937	1.90456	0.920031	1.16624	0.0452395	0.112961	3.828	0.141977	9.58873	2.26947	0.0781911
B03_180ha	13	180	17.064	0.17395	5.51657	0.133774	0.214349	0.319159	4.41436	0.428059	0.0277059	1.03202	0.717087	0.0318492	0.0176332	0.00987826	0.675388	0.613362	12.0065	0.285236	0.19465	0.265769	13.5902	1.61136	0.00416171	2.72344	0	4.54339	1.71514	0.0429207	22.1214	1.22687	19.4442	0.0852604	0.721115	12.7	0.0687728	5.08886	0.0476359	1.55251	0.712167	0.734615	0.0289073	0.0808734	4.43042	0.208926	8.92437	2.07709	0.074272
B03_180hb	13	180	15.299	0.171419	6.47131	0.16396	0.230073	0.417447	4.87951	0.380144	0.0343005	0.98434	0.676436	0.0307162	0.0183802	0.0099065	0.682549	0.61638	12.2078	0.307851	0.175529	0.281168	14.772	1.41715	0.00174462	2.18818	0	4.47069	1.34374	0.0339368	23.7878	0.755481	19.7098	0.0882814	0.719568	12.7	0.072181	5.06568	0.0463129	1.67024	0.694317	0.723123	0.0269277	0.0773982	4.4045	0.174342	10.1378	2.43288	0.0864394
B03_180hc	13	180	16.3174	0.157749	5.81751	0.158637	0.206799	0.288773	4.29816	0.247797	0.0297038	1.04565	0.793284	0.0277992	0.0185125	0.0111288	0.669293	0.561738	12.1898	0.226663	0.168731	0.256229	12.3538	1.23771	0.00141774	2.45166	0	4.33031	1.40442	0.0291683	24.3257	0.555184	18.6558	0.085262	0.722386	12.7	0.0778178	4.71957	0.0472819	1.58837	0.658552	0.677964	0.0274483	0.0771398	4.17353	0.134706	10.1031	1.58474	0.0725087
B03_240ha	13	240	16.5321	0.174924	5.71774	0.208279	0.27414	0.342132	4.79602	0.223715	0.0340113	1.19311	0.828238	0.030013	0.0206407	0.0149382	0.698973	0.798394	14.5954	0.242721	0.184395	0.213272	13.2016	1.4936	0.00265247	2.25154	0	4.99374	0.672575	0.0269641	25.6629	0.458212	20.8376	0.208423	0.863349	12.6	0.0778075	5.19941	0.0471962	1.80416	0.69706	0.594251	0.0249987	0.0775128	4.58079	0.155785	9.71242	1.8478	0.0996564
B03_240hb	13	240	15.7544	0.160092	6.11348	0.125127	0.254464	0.307333	5.78756	0.405641	0.0359171	1.39284	0.730683	0.0278505	0.0195467	0.0122404	0.690979	0.751561	13.1202	0.292926	0.195411	0.198772	14.5752	1.48899	0.00518705	1.80069	0	4.67266	0.502574	0.0308259	26.843	0.653921	22.4633	0.150174	0.842294	12.6	0.0778994	5.19847	0.0455279	1.82543	0.695703	0.592281	0.0239812	0.0750755	5.02818	0.170078	10.7357	2.13361	0.0928247
B03_240hc	13	240	15.3853	0.163478	6.44892	0.151193	0.241177	0.290929	5.60589	0.455439	0.036438	1.34409	0.654595	0.0269204	0.0182074	0.0110085	0.693214	0.74032	13.3774	0.307098	0.186704	0.242752	16.1037	1.40265	0.00343577	1.40364	0	4.68561	0.523297	0.0288217	26.2575	0.610496	20.6492	0.196599	0.829828	12.6	0.0718022	5.03532	0.0436496	1.75414	0.672633	0.562535	0.02233	0.0729677	5.46642	0.196029	10.4031	2.29648	0.090504
B03_24ha	13	24	19.968	0.136661	4.12431	0.289033	0.142762	0.614292	2.70058	0.273868	0.0352143	0.373405	0.713354	0.0286856	0.0212944	0.0149544	0.672921	0.389841	14.1468	0.204488	0.507502	0.906363	8.84271	0.384076	0.0016536	1.81272	3.9	3.73215	6.15668	0.0079796	16.964	0.449311	6.37724	0.1606	0.447062	6	0.079716	4.67501	0.0593135	1.39985	0.853995	1.42271	0.0380879	0.135209	2.52476	0.0582349	9.4201	1.4413	0.0407768
B03_24hb	13	24	19.6005	0.132365	4.54891	0.228468	0.166026	0.499917	2.78213	0.281465	0.0272152	0.329693	0.656815	0.0268581	0.0190964	0.0150931	0.676153	0.373572	12.4758	0.278684	0.471841	0.835362	8.85626	0.386593	0	2.15449	3.9	3.50687	3.74366	0.00811918	17.4855	0.396833	6.14546	0.115557	0.421947	6	0.0745573	4.43763	0.0554321	1.35094	0.812472	1.35397	0.0335209	0.128211	2.65697	0.0604973	9.40001	1.48096	0.0370409
B03_24hc	13	24	20.0306	0.131436	4.78932	0.220621	0.159685	0.52264	3.03427	0.344714	0.0274371	0.458693	0.664057	0.0277467	0.0202674	0.014025	0.671262	0.382342	14.2149	0.325165	0.518836	0.837417	9.90133	0.359159	0	1.67593	3.9	3.31885	4.24614	0.00626253	19.688	0.641923	6.57959	0.132825	0.419682	6	0.0730778	4.41788	0.0539011	1.32963	0.803085	1.33317	0.0352732	0.127392	2.97816	0.0615281	9.88583	1.67115	0.0389802
B03_312ha	13	312	15.3557	0.158373	6.84076	0.175564	0.297607	0.423371	6.77876	0.432792	0.0431773	2.20082	0.811059	0.0258478	0.0199133	0.0113339	0.700934	1.15619	13.7986	0.241436	0.135308	0.188907	14.8366	1.93934	0.00568832	1.97981	0	5.35592	0.299399	0.0353948	28.7958	0.765949	27.538	0.164765	1.04481	12.3	0.0673452	4.77502	0.0387488	1.77453	0.583709	0.393602	0.0173356	0.0649833	5.91027	0.229945	10.7349	2.35465	0.122701
B03_312hb	13	312	15.5596	0.171517	7.00249	0.161786	0.298314	0.386445	6.47997	0.545749	0.0429271	1.97849	0.772281	0.0278605	0.0189969	0.0100854	0.702844	1.21259	13.2774	0.267351	0.135312	0.152921	15.1909	1.88748	0.00615308	1.49837	0	5.24274	0.32714	0.0386698	29.3912	0.912084	26.934	0.136003	1.0737	12.3	0.0669445	4.94081	0.0398372	1.79591	0.598722	0.405176	0.0168938	0.0663927	6.22141	0.307865	9.78063	2.58349	0.122355
B03_312hc	13	312	15.5672	0.159941	7.60162	0.188484	0.349016	0.392091	7.98273	0.438148	0.0376133	1.79739	0.808966	0.0264265	0.0151277	0.00790941	0.696661	1.15302	13.3098	0.309635	0.156189	0.183204	17.3787	1.99741	0.00608819	2.13951	0	5.25617	0.282498	0.0439776	30.2421	0.853358	28.9599	0.130747	1.05451	12.3	0.0597556	4.57567	0.0366124	1.53385	0.569843	0.384408	0.0168501	0.0633462	6.25865	0.315071	10.7983	2.59401	0.105825
B03_48ha	13	48	19.4186	0.19338	5.65657	0.160439	0.173234	0.21436	2.82718	0.201537	0.0174014	0.395512	0.98425	0.0380139	0.0171704	0.00958248	0.65578	0.498325	14.5009	0.197173	0.342245	0.672269	10.2148	0.323431	0.00165408	2.02586	2.8	4.60301	2.96	0.0124282	18.0413	0.39063	10.6077	0.0865891	0.453682	8.1	0.0404331	2.03835	0.0320035	0.237907	0.283151	0.569548	0.0230805	0.0492863	2.74818	0.0712275	8.90567	1.76333	0.0412632
B03_48hb	13	48	19.0143	0.177807	5.54902	0.148394	0.170371	0.224479	3.02188	0.276187	0.0161079	0.490041	0.840889	0.0312164	0.0148668	0.00897361	0.644576	0.462685	13.7696	0.207995	0.375965	0.728906	11.2707	0.575153	0.00143716	1.29109	2.8	4.47685	3.12459	0.0164385	16.6659	1.09283	10.0031	0.0625008	0.445087	8.1	0.0379939	1.62941	0.0285513	0.102842	0.215442	0.503157	0.0222747	0.0426898	3.01609	0.0807521	9.20562	2.22049	0.0350204
B03_48hc	13	48	18.8008	0.1775	5.66768	0.12408	0.186367	0.233045	3.07086	0.222007	0.019253	0.494112	1.05452	0.0348897	0.0173557	0.00874684	0.636134	0.453631	13.9651	0.180338	0.334622	0.622713	10.524	0.402999	0.00220432	1.99056	2.8	4.29352	3.09729	0.0116389	17.7192	1.10341	10.1088	0.0734907	0.484398	8.1	0.0357057	1.68171	0.0272924	0.156898	0.226536	0.473432	0.0204035	0.0405213	2.89845	0.0624111	8.97913	1.9845	0.0372897
B03_60ha	13	60	18.6586	0.137949	4.76758	0.119617	0.201382	0.197861	3.28489	0.364753	0.0259325	0.653014	0.598665	0.028069	0.0190666	0.0115476	0.666324	0.434608	12.772	0.320099	0.328051	0.527389	11.4393	0.524361	0.00206374	1.97964	2.1	5.02648	3.41573	0.0145471	19.0163	0.78918	9.12881	0.052867	0.467872	9.1	0.0742037	4.64073	0.0532968	1.40834	0.773327	1.15354	0.0345169	0.104617	3.39357	0.0883605	10.1521	2.36415	0.0468576
B03_60hb	13	60	18.5218	0.132545	4.54941	0.184183	0.181167	0.239457	3.00678	0.317076	0.0250657	0.539242	0.670094	0.025708	0.017807	0.0124681	0.66617	0.414617	14.3635	0.276558	0.29766	0.547178	9.81464	0.561348	0.00261981	2.2493	2.1	4.74144	3.16226	0.0118109	18.4867	0.413065	8.23856	0.0737768	0.48779	9.1	0.0733419	4.25463	0.0504542	1.31959	0.72696	1.07494	0.032872	0.102624	2.95829	0.0649499	8.73284	1.99512	0.0440156
B03_60hc	13	60	18.8804	0.145123	4.9623	0.187374	0.186126	0.252704	3.24689	0.151004	0.0333332	0.864748	0.66369	0.0269364	0.0190344	0.0131932	0.672108	0.447367	13.5585	0.261628	0.321965	0.551346	10.987	0.563852	0.000655537	2.57476	2.1	4.73388	4.01673	0.0137842	20.3113	0.306708	8.1748	0.0940614	0.502413	9.1	0.0776733	4.56133	0.0555598	1.45811	0.795082	1.16515	0.0345344	0.116303	3.1451	0.0625036	9.73788	1.80943	0.0533623
B04_108ha	4	108	20.6138	0.170263	4.96743	0.35343	0.194093	0.94486	3.47065	0.343327	0.0320144	1.06224	0.626503	0.0286597	0.0212558	0.0142225	0.661159	0.438537	14.1699	0.283278	0.465482	0.482122	9.76137	0.698002	0.00228964	2.53309	2.5	4.44278	5.26465	0.0114169	19.7966	0.437805	11.9845	0.207401	0.531731	8.9	0.0684138	3.69991	0.0491334	1.17205	0.672891	1.12518	0.0437719	0.104947	3.31765	0.0714855	10.0533	1.66274	0.0684057
B04_108hb	4	108	20.5983	0.162411	4.60036	0.280835	0.183642	0.765846	3.07768	0.405987	0.0287613	1.10541	0.60751	0.0260971	0.0186583	0.00990331	0.661522	0.410633	12.9571	0.289438	0.472617	0.465738	8.91675	0.748952	0.0023649	1.77998	2.5	4.36058	5.52499	0.0113582	16.382	0.619015	12.8515	0.176033	0.488977	8.9	0.0597721	3.74581	0.0444648	1.17871	0.676553	1.14112	0.0398698	0.097953	2.85213	0.0793164	8.01496	2.13683	0.0608311
B04_108hc	4	108	20.4903	0.157567	5.21598	0.300102	0.181254	0.865038	3.51375	0.489252	0.0306313	1.12454	0.639575	0.0268469	0.0200169	0.012333	0.66009	0.401901	13.1626	0.285675	0.462936	0.487164	9.0518	0.628775	0.0021449	1.38341	2.5	4.69584	5.0727	0.0147404	19.0989	0.813731	11.8103	0.181592	0.504316	8.9	0.0638228	3.52472	0.0446849	1.11229	0.641718	1.07116	0.0400126	0.0986676	3.0746	0.102087	9.2064	1.95274	0.0633387
B04_216a	4	216	21.7787	0.182625	5.82688	0.358116	0.224997	0.659835	4.97688	0.601877	0.0315009	1.78777	0.682166	0.0282819	0.0194455	0.00896198	0.669152	0.59979	12.2585	0.210282	0.672669	0.428559	10.2646	1.26929	0.0018653	1.31485	0.6	5.0031	5.40389	0.0345238	20.5771	0.551015	20.4866	0.217466	0.648193	12.2	0.0529553	3.16593	0.0382315	1.09413	0.543355	0.798587	0.0352481	0.077934	3.78907	0.150524	9.35835	2.4358	0.0950589
B04_216b	4	216	21.4858	0.1884	5.26339	0.499403	0.215355	0.718906	4.15285	0.608062	0.030186	1.82289	0.640606	0.0279722	0.0205398	0.0111943	0.665676	0.590278	14.4973	0.259101	0.566747	0.344955	9.23301	1.23947	0.00207835	1.82243	0.6	5.3053	5.06807	0.0292775	19.7639	0.911377	19.8862	0.267806	0.657045	12.2	0.0550831	3.21394	0.03712	1.104	0.54815	0.810511	0.0343405	0.0763539	3.84908	0.137395	8.44055	2.29485	0.0883935
B04_216c	4	216	20.8402	0.188622	5.541	0.352489	0.247077	0.680161	4.32034	0.555789	0.0341086	2.19107	0.615545	0.0280982	0.0186526	0.00988512	0.670169	0.591584	12.2781	0.322385	0.6309	0.419165	10.4757	1.25559	0.00249958	1.43805	0.6	5.0211	5.54797	0.0306961	20.3887	0.459477	17.8591	0.227846	0.647756	12.2	0.0534557	3.23724	0.0367352	1.13149	0.556067	0.817947	0.0352944	0.0761974	3.92122	0.130442	9.1985	2.38347	0.08851
B04_24ha	4	24	21.2188	0.141688	5.53066	0.277731	0.195664	1.86904	2.9544	0.411281	0.0253785	0.419436	0.650992	0.0276387	0.017348	0.00956243	0.65849	0.271771	12.5811	0.274646	0.593517	1.00724	11.0324	0.354187	0.00204712	2.33806	4.4	3.4607	4.98631	0.00826882	18.7042	0.890037	6.03848	0.282043	0.386655	5.4	0.0625273	3.98259	0.048728	1.09636	0.75586	1.40158	0.0341082	0.118943	3.09803	0.0883862	10.9048	1.62277	0.0307001
B04_24hb	4	24	21.2184	0.152746	4.02975	0.296515	0.162351	1.98303	2.30186	0.3863	0.0229947	0.533913	0.593039	0.0300383	0.0196263	0.0106537	0.653706	0.302978	12.185	0.234718	0.517376	0.934358	9.18114	0.35099	0.00165125	1.62839	4.4	3.40879	5.6182	0.00714862	14.7155	0.998547	5.7806	0.320164	0.411025	5.4	0.0665332	4.11963	0.0514301	1.16893	0.793683	1.44967	0.0353679	0.126683	2.43139	0.0936072	8.11677	1.56475	0.0376874
B04_24hc	4	24	20.6048	0.129481	4.3912	0.345123	0.18845	2.18318	2.5579	0.340587	0.0226384	0.56129	0.696453	0.0263472	0.018342	0.0107045	0.663423	0.265826	13.4589	0.277989	0.48206	0.86954	8.6266	0.322654	0.00211517	1.43696	4.4	3.36903	4.99613	0.00805526	15.8457	0.599388	5.17398	0.316961	0.387746	5.4	0.0624554	3.74737	0.0474801	1.06841	0.713564	1.30518	0.0338811	0.114857	2.45661	0.0760772	8.65784	1.62527	0.0347099
B04_324a	4	324	21.6531	0.213132	5.35032	0.256746	0.232367	0.589082	4.63953	0.485677	0.0459918	3.57216	0.715728	0.0299054	0.021692	0.0129444	0.685935	0.775775	13.097	0.237735	0.455101	0.295883	10.8881	1.34432	0.00280061	1.1338	0	6.141	5.45885	0.0514111	20.1158	0.262727	26.8739	0.165959	0.829468	13.3	0.0506996	2.77807	0.0324948	1.08481	0.448508	0.549459	0.0274609	0.0663977	4.13206	0.150185	8.01473	2.81495	0.121896
B04_324b	4	324	21.3099	0.207329	6.20941	0.254477	0.234913	0.652056	5.5668	0.580534	0.0412365	2.94517	0.706381	0.0285888	0.0213442	0.014262	0.674409	0.755424	12.679	0.289929	0.408948	0.281856	11.426	1.398	0.00420314	1.25495	0	5.80736	4.97771	0.0411743	23.8067	0.624571	26.0897	0.179144	0.79848	13.3	0.0495112	2.877	0.0325266	1.17105	0.472591	0.576647	0.026663	0.0705695	5.00786	0.157342	9.69403	2.79801	0.12696
B04_324c	4	324	21.3217	0.200215	6.41953	0.260304	0.236866	0.737347	5.31394	0.520859	0.0416251	3.27274	0.766123	0.0282009	0.0224931	0.0159878	0.675115	0.741725	13.3039	0.273429	0.381844	0.26501	10.9378	1.64399	0.00297287	1.54373	0	6.46433	5.66846	0.0415978	23.3846	0.642285	26.2217	0.229376	0.824425	13.3	0.0487986	2.566	0.0317623	1.02535	0.427486	0.517925	0.0262211	0.0681425	4.6121	0.141806	9.15765	2.73311	0.121181
B04_432ha	4	432	21.2174	0.222407	6.542	0.225635	0.302851	0.684378	6.1254	0.458748	0.0529268	4.5572	0.783066	0.0302326	0.0220121	0.0143942	0.672471	0.967318	12.581	0.265097	0.311246	0.245757	12.9976	2.02028	0.00320451	1.4084	0	8.46147	5.73202	0.0477346	24.3996	0.780892	34.3213	0.0960343	0.982715	13.3	0.0416846	2.29172	0.0273839	1.00848	0.369597	0.350956	0.0180561	0.0653474	5.226	0.176885	8.67086	3.51169	0.148895
B04_432hb	4	432	21.4057	0.217219	6.84623	0.242696	0.28518	0.618934	6.81824	0.512937	0.0564346	3.89379	0.781816	0.0297542	0.021245	0.0123819	0.687782	0.939679	12.3389	0.30763	0.337384	0.272191	13.3071	1.87138	0.00338817	1.70395	0	8.20744	5.29077	0.0527403	26.2264	0.696333	32.6199	0.0971262	0.976148	13.3	0.0416385	2.24559	0.0263145	0.960454	0.363532	0.351978	0.0176699	0.0620844	5.33634	0.17912	9.57837	3.71759	0.151862
B04_432hc	4	432	21.3342	0.211874	6.67469	0.216675	0.247642	0.669163	6.72329	0.508925	0.0484371	4.37947	0.775356	0.0284225	0.0215753	0.0140387	0.668127	0.924699	12.5577	0.287127	0.332589	0.233104	13.5046	1.96674	0.00336128	1.36594	0	7.59115	4.98784	0.0508386	25.8773	0.971206	33.5595	0.0930033	0.994104	13.3	0.0396282	2.23092	0.0249068	0.952501	0.34827	0.337178	0.0162548	0.0602907	5.53407	0.178375	9.31759	3.33571	0.149007
B04_48ha	4	48	21.2992	0.155101	4.51495	0.275596	0.174348	1.59687	2.92763	0.414519	0.0243627	0.770078	0.558156	0.0276407	0.0188803	0.0112677	0.658954	0.326339	13.9143	0.318251	0.539611	0.712066	10.1217	0.4059	0.00146111	1.0194	3.8	3.885	4.11956	0.00824682	17.5481	0.813073	7.28129	0.250887	0.445049	6.5	0.0630991	3.87799	0.0473513	1.16491	0.726139	1.28869	0.0368017	0.113023	3.08238	0.0889555	9.78916	1.85067	0.0471484
B04_48hb	4	48	21.2151	0.151406	4.64091	0.395237	0.162716	2.05652	2.8304	0.387656	0.0268545	0.752656	0.608252	0.0285062	0.0189427	0.012911	0.673071	0.319861	15.2554	0.263507	0.470001	0.718784	9.09683	0.39642	0.00145145	1.56867	3.8	4.22573	4.84671	0.00678989	17.4493	0.672881	7.44364	0.41423	0.423093	6.5	0.064218	3.82683	0.0475199	1.1602	0.725197	1.26742	0.0365899	0.113872	2.82842	0.0757018	8.96871	1.85413	0.0455672
B04_48hc	4	48	20.4048	0.151973	4.59928	0.322856	0.191512	1.85229	2.7181	0.428441	0.0249394	0.823221	0.583722	0.0275545	0.0190759	0.0125613	0.667772	0.32241	13.76	0.304267	0.536041	0.730122	8.99921	0.4354	0.00123282	2.05369	3.8	4.04897	5.23654	0.0091698	17.4177	0.491924	7.30544	0.34601	0.425044	6.5	0.0645905	3.96628	0.0487806	1.19231	0.745211	1.31896	0.0373236	0.116827	2.864	0.0800795	9.30488	1.86774	0.0484419
B04_552ha	4	552	21.5783	0.199945	6.81086	0.189414	0.308217	0.517773	7.48255	0.4104	0.0578626	6.18079	0.918145	0.0268466	0.0220126	0.0159206	0.684752	1.09605	14.1863	0.260209	0.213417	0.16378	13.2988	2.22175	0.00405895	1.68204	0	9.74746	5.57664	0.0635508	27.0903	0.57681	36.5743	0.0599035	1.26979	13.4	0.0327183	1.75195	0.0199829	0.864397	0.290546	0.210504	0.0100499	0.0575948	6.0235	0.218609	8.81479	3.9552	0.168106
B04_552hb	4	552	22.0198	0.215303	6.82395	0.167953	0.244298	0.506952	7.33028	0.363089	0.0681549	6.8648	0.818987	0.0300732	0.0245669	0.0188009	0.693355	1.16427	12.4775	0.278736	0.216185	0.168129	13.885	2.0913	0.00345219	2.21418	0	10.3462	7.30419	0.049136	29.0124	0.884754	34.3276	0.0555659	1.25044	13.4	0.0345377	1.83395	0.0219234	0.89347	0.303077	0.221192	0.0118446	0.0622376	6.48955	0.202696	9.43841	3.82663	0.189112
B04_552hc	4	552	21.5745	0.214727	8.44667	0.128711	0.275592	0.408452	8.87238	0.459068	0.0531868	6.4688	0.85814	0.030729	0.0236239	0.0172371	0.680702	1.18345	12.5508	0.309486	0.212107	0.186721	15.3351	2.04827	0.00438074	1.2452	0	9.96119	5.73925	0.0544899	30.3318	0.65346	40.0059	0.0437221	1.24726	13.4	0.0344602	1.95138	0.0217383	0.949647	0.310084	0.231034	0.0109396	0.0628191	6.85828	0.212208	10.156	4.34187	0.177016
[truncated: 16 more columns]

## Sheet: Extracellular mM
			HMDB0000042	HMDB0000517	HMDB0000168	HMDB0000097	HMDB0000094	HMDB0000904	HMDB0000192	HMDB0000122	HMDB0000148	HMDB0000641	HMDB0000157	HMDB0000190	HMDB0000744	HMDB0001406	HMDB0000267	HMDB0001565	HMDB0000187	HMDB0000086	HMDB0000254	HMDB0000289	HMDB0000292
			Acetate	Arginine	Asparagine	Choline	Citrate	Citrulline	Cystine	Glucose	Glutamate	Glutamine	Hypoxanthine	Lactate	Malate	Nicotinamide	Oxoproline	Phosphocholine	Serine	sn_Glycero_3_phosphocholine	Succinate	Uric_Acid	Xanthine
Sample	Temperature	Time	mM	mM	mM	mM	mM	mM	mM	mM	mM	mM	mM	mM	mM	mM	mM	mM	mM	mM	mM	mM	mM
B01_24ha	37	24	17.8298	0.0713913	0.0125463	0.0328683	10.6647	0.0116398	0.0349623	1.3	0.0403787	0.128661	0.0953894	9.8	0.0185216	0.00341136	0.010535	0.00893402	0.104378	0.0139293	0.0379404	0.318848	0.0176629
B01_24hb	37	24	18.5556	0.0710082	0.0121837	0.0347013	11.5968	0.0106787	0.0339041	1.3	0.0365678	0.127915	0.0982433	9.8	0.0165958	0.00362896	0.0102786	0.00880256	0.0933836	0.0147324	0.0382543	0.364491	0.0165502
B01_24hc	37	24	16.1741	0.0685348	0.0143154	0.0394892	9.87129	0.0119794	0.0275099	1.3	0.0382179	0.0799322	0.103111	9.8	0.0143045	0.00429269	0.00973682	0.0111766	0.0584916	0.0203646	0.0370031	0.940695	0.0182142
B01_27ha	37	27	14.7369	0.0616035	0.0143186	0.0354406	10.6675	0.0107235	0.0308055	0.7	0.0390726	0.0940762	0.102516	10.4	0.0150902	0.00376305	0.00849498	0.0100449	0.0742671	0.0150142	0.0338829	0.652142	0.0163401
B01_27hb	37	27	15.1156	0.0729831	0.011974	0.037096	11.7527	0.0125773	0.0301375	0.7	0.0404952	0.125613	0.0984327	10.4	0.0181698	0.00349661	0.00943495	0.00878937	0.0876475	0.0156083	0.0381696	0.296737	0.0163997
B01_27hc	37	27	14.1016	0.0719691	0.0125212	0.0356189	12.4122	0.0112774	0.0297724	0.7	0.0374263	0.143396	0.0978089	10.4	0.0201128	0.00359237	0.0110937	0.00972925	0.118658	0.0155086	0.0368616	0.270252	0.0166385
B01_30ha	37	30	13.4836	0.0746333	0.0129688	0.0325187	11.726	0.0115209	0.0288837	0.6	0.0390076	0.0565189	0.0857711	11	0.0158609	0.00325878	0.00744767	0.00947604	0.070252	0.016249	0.0373039	0.569576	0.0162668
B01_30hb	37	30	12.6849	0.0764732	0.0115087	0.0350102	10.733	0.0117194	0.0288168	0.6	0.0381236	0.125773	0.103207	11	0.0194899	0.00349953	0.00861879	0.00976231	0.0996215	0.0156926	0.0339023	0.328217	0.0173973
B01_30hc	37	30	14.4488	0.075105	0.0117668	0.0397411	11.0042	0.0118572	0.0304342	0.6	0.0408341	0.11048	0.103555	11	0.0172602	0.00383932	0.00815648	0.00974074	0.0959028	0.0162991	0.0343546	0.271993	0.0179941
B01_3ha	37	3	21.1516	0.0375607	0.00840089	0.00787633	11.0882	0.012063	0.0241211	4	0.0300941	0.207886	0.0342433	5.1	0.00449261	0.00200464	0.00550305	0.00389913	0.0500907	0.00669076	0.0130612	0.353939	0.00795196
B01_3hb	37	3	21.1809	0.037142	0.00886544	0.00790271	10.2354	0.013113	0.0220897	4	0.0291436	0.208118	0.0335983	5.1	0.00539937	0.00203451	0.00619252	0.00357869	0.0559604	0.00639873	0.012508	0.301123	0.00813466
B01_3hc	37	3	20.319	0.0329873	0.00989184	0.00839579	10.3351	0.0156724	0.0263173	4	0.025589	0.138385	0.035984	5.1	0.0050388	0.0020857	0.00626193	0.00387412	0.0308431	0.00945591	0.011931	0.941627	0.00822496
B01_48ha	37	48	11.5184	0.0902922	0.0101658	0.0592702	11.203	0.0087571	0.0243675	0.1	0.0519836	0.0291747	0.141414	12.4	0.0271227	0.0050779	0.00731401	0.0149102	0.0861446	0.0215348	0.0476251	1.11417	0.0239587
B01_48hb	37	48	11.0377	0.0914379	0.0136183	0.064252	10.7988	0.0097414	0.0247651	0.1	0.0537663	0.043357	0.163344	12.4	0.0318957	0.00527546	0.00833928	0.0160554	0.128697	0.0260238	0.0398396	0.34038	0.0241391
B01_48hc	37	48	10.3056	0.0963392	0.0115685	0.0545355	11.2388	0.00943323	0.0236732	0.1	0.0501084	0.0527966	0.126972	12.4	0.0281322	0.00467779	0.00803603	0.0130526	0.128254	0.020378	0.0437497	0.465524	0.0220514
B01_51ha	37	51	11.0219	0.0946601	0.0139793	0.0577491	10.9094	0.0128901	0.0231726	0	0.0503498	0.0389221	0.144925	12.5	0.0271916	0.00467288	0.00759065	0.0136113	0.124245	0.0201683	0.0400182	0.272741	0.0225133
B01_51hb	37	51	10.9597	0.0935532	0.0137658	0.0630585	11.5637	0.0117583	0.0225912	0	0.0487222	0.0249912	0.152668	12.5	0.0285741	0.00519964	0.00785439	0.0140221	0.0828964	0.0204694	0.0476692	0.608626	0.0228186
B01_51hc	37	51	9.53258	0.0930678	0.0136926	0.0628606	11.7342	0.0129756	0.0229574	0	0.0520372	0.0375058	0.163042	12.5	0.0348747	0.00466405	0.00932723	0.015406	0.137194	0.0215588	0.0393864	0.269523	0.0241591
B01_6ha	37	6	19.2619	0.0394526	0.011196	0.0114494	10.2073	0.0118902	0.0270657	3.6	0.0219032	0.178987	0.0476684	5.8	0.00564879	0.00233	0.00721688	0.00464577	0.0461173	0.00932484	0.0196999	0.460018	0.00943126
B01_6hb	37	6	20.0947	0.0338001	0.00883554	0.0109333	9.46945	0.00918779	0.0254547	3.6	0.0197294	0.128876	0.045316	5.8	0.00578312	0.00221684	0.00851927	0.00412297	0.0269955	0.00747348	0.0160039	0.911494	0.00935874
B01_6hc	37	6	19.5919	0.0459589	0.00887159	0.00906434	9.85506	0.011897	0.0293019	3.6	0.0218484	0.226006	0.0427431	5.8	0.00632702	0.00194247	0.00684495	0.00346407	0.0569126	0.00706265	0.0154894	0.274379	0.00951311
B02_120ha	22	120	14.0289	0.055221	0.00952965	0.0105101	10.587	0.0148945	0.0331845	0.3	0.0371178	0.0133446	0.0796691	12.6	0.00850425	0.00260727	0.0084869	0.00446092	0.0776476	0.0101657	0.0168948	0.320274	0.0135963
B02_120hb	22	120	14.945	0.0551872	0.0120972	0.0136218	11.9046	0.014757	0.0340166	0.3	0.0355033	0.0111175	0.0937118	12.6	0.0084791	0.00308355	0.00913091	0.0057874	0.0581157	0.0123573	0.0160722	0.710503	0.015097
B02_120hc	22	120	14.6085	0.0689128	0.0101262	0.013257	12.407	0.0149178	0.0324067	0.3	0.0350823	0.0127605	0.0975318	12.6	0.00930558	0.00297869	0.0076765	0.00570425	0.0604996	0.010888	0.017299	0.248876	0.014728
B02_144ha	22	144	11.0907	0.0627302	0.0108505	0.0191169	11.8691	0.0137127	0.040238	0	0.0325552	0.00937258	0.109316	12.7	0.0090048	0.00311691	0.0082152	0.0062929	0.0642226	0.0126267	0.0176462	0.309265	0.0160175
B02_144hb	22	144	13.4607	0.0768922	0.0102855	0.0178704	11.5198	0.0161813	0.0391311	0	0.0328566	0.0110169	0.104452	12.7	0.0103318	0.00303872	0.00869857	0.00640281	0.0620349	0.0132648	0.0155518	0.243311	0.0164787
B02_144hc	22	144	12.3475	0.0597716	0.00897228	0.0174513	12.5334	0.0117615	0.0364086	0	0.0311506	0.00792641	0.0918566	12.7	0.00842974	0.00310293	0.0079394	0.00542094	0.0695927	0.0115248	0.0177819	0.437765	0.0155175
B02_168ha	22	168	12.3077	0.067994	0.0103626	0.029786	13.1855	0.0123318	0.0358679	0	0.0257863	0.0124788	0.126058	12.6	0.0120461	0.00353276	0.0105815	0.00803572	0.0772848	0.0160226	0.0130175	0.236156	0.0179378
B02_168hb	22	168	12.406	0.0711857	0.0118547	0.0273231	10.1571	0.0143477	0.0380464	0	0.0268399	0.00896676	0.113548	12.6	0.0107602	0.0035523	0.0108026	0.00757581	0.0642157	0.0177106	0.0190696	0.581981	0.0178079
B02_168hc	22	168	12.6501	0.0623886	0.0106928	0.0254156	10.9196	0.0145489	0.0378579	0	0.0297807	0.0110107	0.106951	12.6	0.00922877	0.00340661	0.010206	0.00558935	0.0790176	0.0125085	0.0174433	0.273193	0.0172962
B02_24ha	22	24	18.5376	0.0375569	0.0105669	0.00902326	10.725	0.0174277	0.0244732	3.8	0.0547772	0.0862504	0.0441347	6.1	0.00511264	0.00199448	0.0058867	0.00308766	0.0644273	0.00570856	0.0135001	0.318988	0.00901702
B02_24hb	22	24	18.3301	0.041527	0.00876358	0.0114861	11.2715	0.0139943	0.0262458	3.8	0.0538428	0.0886553	0.046699	6.1	0.00520312	0.00212496	0.00647725	0.00344305	0.0533299	0.00618802	0.0130794	0.244932	0.00938239
B02_24hc	22	24	19.7464	0.0291368	0.0110745	0.0103923	12.6542	0.017003	0.0243733	3.8	0.053267	0.057062	0.0428126	6.1	0.00479769	0.00209012	0.0065173	0.00330784	0.0343782	0.00624514	0.0147957	0.593534	0.00911179
B02_48ha	22	48	17.6904	0.040958	0.0106068	0.0111226	12.6106	0.0161435	0.0316213	2.7	0.0563277	0.0255822	0.0555049	7.9	0.00509704	0.00229802	0.00608037	0.00352075	0.0464562	0.00769574	0.0133401	0.574995	0.01042
B02_48hb	22	48	18.1074	0.0387707	0.0102499	0.0103286	10.0323	0.0173032	0.0310418	2.7	0.0579124	0.0364449	0.0525364	7.9	0.00497179	0.00234508	0.00559911	0.0036796	0.0462465	0.00809051	0.0137442	0.272476	0.0105018
B02_48hc	22	48	18.6528	0.0472588	0.00922826	0.010685	11.7268	0.0159899	0.0295115	2.7	0.0616357	0.0250781	0.0570514	7.9	0.00565006	0.00223222	0.00582496	0.00451259	0.0543065	0.00778151	0.0102766	0.244229	0.0108112
B02_72ha	22	72	16.282	0.0465772	0.011488	0.0102685	11.4418	0.020671	0.0272603	1.6	0.0482849	0.0157689	0.0607583	10.1	0.00654931	0.00262316	0.00626569	0.00362697	0.0601566	0.00955652	0.0152686	0.351537	0.011241
B02_72hb	22	72	16.8556	0.0499425	0.01052	0.0123126	11.5127	0.0153601	0.0281888	1.6	0.0435474	0.0119527	0.0634816	10.1	0.00638407	0.00274882	0.00689715	0.00482943	0.0613623	0.00978608	0.0145937	0.590857	0.0116286
B02_72hc	22	72	16.3309	0.0460342	0.0115534	0.0112639	11.3269	0.0146479	0.0308857	1.6	0.0524695	0.0200412	0.0683332	10.1	0.00714607	0.00267025	0.00702636	0.00428961	0.0663191	0.00837498	0.0182604	0.261498	0.012098
B02_96ha	22	96	15.833	0.0467484	0.0096502	0.00979628	10.8856	0.015101	0.0287905	0.3	0.0381362	0.0156126	0.0658718	12.3	0.009173	0.00268674	0.00916434	0.00408197	0.0626216	0.0100923	0.0184904	0.353383	0.0125559
B02_96hb	22	96	16.2973	0.0491976	0.0116403	0.0109213	17.6448	0.0130823	0.0388419	0.3	0.0396695	0.014716	0.0647733	12.3	0.00737607	0.0028151	0.00904113	0.00518563	0.0509249	0.0113139	0.0187897	0.611559	0.0118658
B02_96hc	22	96	15.4871	0.0573686	0.00879519	0.010527	11.3698	0.0125179	0.0280374	0.3	0.0420791	0.0196538	0.0771035	12.3	0.00876369	0.00260342	0.00862432	0.00465782	0.0822195	0.00881881	0.0201037	0.232207	0.0128491
B03_120ha	13	120	17.4485	0.0528907	0.0112757	0.0195084	13.2084	0.0138871	0.0273985	0.1	0.0433985	0.126138	0.137227	12.8	0.00723414	0.00291446	0.0102105	0.00598722	0.0807277	0.0083523	0.0125382	0.290384	0.0108396
B03_120hb	13	120	17.3441	0.0470955	0.0110456	0.0187418	14.7947	0.0152894	0.0272851	0.1	0.0471906	0.1138	0.127493	12.8	0.00832806	0.00284355	0.0112279	0.00564518	0.0941336	0.00913251	0.0140167	0.219545	0.0103535
B03_120hc	13	120	17.4016	0.0498717	0.0120142	0.0192634	13.8421	0.0164541	0.0282022	0.1	0.0471294	0.0903858	0.124069	12.8	0.00829105	0.00291354	0.0121202	0.00545696	0.0638935	0.00947041	0.0126945	0.216974	0.0107736
B03_180ha	13	180	17.064	0.0529327	0.010308	0.0201512	12.0065	0.0128032	0.0311582	0	0.0475775	0.076719	0.122747	12.7	0.0114172	0.00281927	0.0200202	0.00542452	0.0774424	0.00801459	0.00955429	0.298987	0.0125781
B03_180hb	13	180	15.299	0.0585423	0.0117328	0.0202773	12.2078	0.0147477	0.0323985	0	0.0468167	0.0606629	0.124338	12.7	0.0098023	0.00311196	0.0172941	0.00570863	0.0956004	0.0091576	0.0119804	0.259746	0.0125336
B03_180hc	13	180	16.3174	0.0515314	0.0107397	0.0179943	12.1898	0.0128805	0.0286118	0	0.0453475	0.0605037	0.118027	12.7	0.00795152	0.00277685	0.0129544	0.00603528	0.109163	0.00848356	0.0124376	0.308832	0.0130696
B03_240ha	13	240	16.5321	0.0575354	0.0116703	0.0278822	14.5954	0.0127286	0.0304833	0	0.0522906	0.0297248	0.13109	12.6	0.00893579	0.00342991	0.0140902	0.00809325	0.119722	0.0105483	0.0124473	0.226251	0.0146723
B03_240hb	13	240	15.7544	0.0694931	0.0120821	0.0259254	13.1202	0.0149119	0.0308892	0	0.0489304	0.0242768	0.140825	12.6	0.0096032	0.00326557	0.0131254	0.00769144	0.104604	0.0109443	0.00987968	0.248452	0.0147737
B03_240hc	13	240	15.3853	0.0673023	0.0121947	0.0254558	13.3774	0.0148004	0.0334498	0	0.0490659	0.0282132	0.129963	12.6	0.010815	0.00320974	0.0157016	0.00656624	0.120202	0.0108641	0.00966269	0.232416	0.0142544
B03_24ha	13	24	19.968	0.0322651	0.0119303	0.010812	14.1468	0.0153796	0.0216927	3.9	0.0390875	0.238531	0.0445058	6	0.00438079	0.00201351	0.00564323	0.00413946	0.0672627	0.00486801	0.00785364	0.281437	0.00816539
B03_24hb	13	24	19.6005	0.0332486	0.010202	0.0101323	12.4758	0.0141186	0.0200642	3.9	0.0367299	0.169459	0.0431179	6	0.00448643	0.00192364	0.00574326	0.00367445	0.044002	0.00458167	0.00834748	0.202903	0.00802198
B03_24hc	13	24	20.0306	0.0362893	0.0102499	0.0104987	14.2149	0.0144205	0.0207541	3.9	0.0347621	0.190893	0.0457174	6	0.00453456	0.00197029	0.00604318	0.00408814	0.0577704	0.00452788	0.0088856	0.215369	0.00811154
B03_312ha	13	312	15.3557	0.0814468	0.0136508	0.0428318	13.7986	0.0155229	0.0328116	0	0.056081	0.0171943	0.171211	12.3	0.0123986	0.00398427	0.0195248	0.00921905	0.163679	0.0123569	0.0115666	0.29977	0.0173905
B03_312hb	13	312	15.5596	0.0778433	0.0135967	0.045188	13.2774	0.0143865	0.0327753	0	0.0548965	0.0169963	0.167594	12.3	0.016037	0.00397595	0.0215514	0.00875579	0.144765	0.0124962	0.0093442	0.262286	0.017183
B03_312hc	13	312	15.5672	0.0959663	0.0124486	0.0426991	13.3098	0.0142612	0.0362152	0	0.0550371	0.0136889	0.179725	12.3	0.0163735	0.00357829	0.0243446	0.00924	0.164875	0.0115777	0.00819642	0.252363	0.0190629
B03_48ha	13	48	19.4186	0.0337919	0.00808158	0.0153447	14.5009	0.0087018	0.0238497	2.8	0.0482015	0.117067	0.0698369	8.1	0.00498747	0.00202521	0.00748224	0.00386131	0.0453449	0.00504462	0.00921074	0.618252	0.0097099
B03_48hb	13	48	19.0143	0.0361398	0.00780211	0.0138556	13.7696	0.0114101	0.0261144	2.8	0.0468811	0.133668	0.0662167	8.1	0.00543221	0.00187504	0.00868686	0.00307895	0.0618911	0.00456539	0.0101893	0.191337	0.00925981
B03_48hc	13	48	18.8008	0.0367305	0.00848166	0.0134773	13.9651	0.0105733	0.0236397	2.8	0.0449625	0.148871	0.0668494	8.1	0.0045758	0.00192963	0.00673895	0.00351042	0.0454047	0.00477447	0.00870369	0.33957	0.00963685
B03_60ha	13	60	18.6586	0.0393117	0.00992484	0.0126825	12.772	0.0148133	0.0241585	2.1	0.0526333	0.145586	0.0609814	9.1	0.00578748	0.00215979	0.00845861	0.00385291	0.073731	0.00578715	0.00948307	0.208401	0.00939483
B03_60hb	13	60	18.5218	0.0359577	0.00973756	0.0118472	14.3635	0.0144148	0.0217887	2.1	0.0496502	0.135089	0.0556509	9.1	0.00469434	0.00209142	0.00727675	0.00385213	0.0571342	0.0051575	0.00955441	0.23149	0.00951073
B03_60hc	13	60	18.8804	0.0388534	0.0115238	0.0132156	13.5585	0.0140825	0.023389	2.1	0.0495711	0.156996	0.0552691	9.1	0.00458011	0.00231627	0.00720157	0.00434246	0.068599	0.00581783	0.0107177	0.246336	0.00959836
B04_108ha	4	108	20.6138	0.0415519	0.0112389	0.0128467	14.1699	0.0146388	0.020932	2.5	0.0465245	0.256124	0.0780807	8.9	0.00499952	0.00267815	0.00552339	0.00678093	0.0897969	0.00647971	0.00956498	0.205663	0.0095301
B04_108hb	4	108	20.5983	0.0368128	0.010536	0.0116808	12.9571	0.0134191	0.0224042	2.5	0.0456643	0.246694	0.0832722	8.9	0.00536517	0.00249593	0.00631015	0.00573047	0.0983799	0.00579209	0.0113085	0.265997	0.0096412
B04_108hc	4	108	20.4903	0.0420717	0.0109401	0.0113159	13.1626	0.0135291	0.0195049	2.5	0.049173	0.2382	0.0770377	8.9	0.00642844	0.00255626	0.00744956	0.0059999	0.0647965	0.00605097	0.0095636	0.238412	0.00950336
B04_216a	4	216	21.7787	0.0597166	0.0111279	0.0195841	12.2585	0.0139088	0.0228901	0.6	0.0523885	0.220242	0.128989	12.2	0.00869012	0.00331931	0.0111456	0.00850528	0.0743397	0.00810485	0.00986896	0.237414	0.0126425
B04_216b	4	216	21.4858	0.049779	0.0108439	0.0191867	14.4973	0.013283	0.0214769	0.6	0.0555513	0.230563	0.125394	12.2	0.0080771	0.00315897	0.0106395	0.00792545	0.0769045	0.00822512	0.0111248	0.265308	0.0115658
B04_216c	4	216	20.8402	0.0517989	0.0116914	0.0192413	12.2781	0.0148248	0.0242694	0.6	0.0525769	0.246798	0.113256	12.2	0.00775244	0.00316177	0.00983749	0.00811283	0.112552	0.00881591	0.0113594	0.236696	0.0116704
B04_24ha	4	24	21.2188	0.0353261	0.00980513	0.00587883	12.5811	0.0156859	0.0239809	4.4	0.0362467	0.211751	0.0424774	5.4	0.00578868	0.00177111	0.00692427	0.00342087	0.0394481	0.00346501	0.00787448	0.260655	0.00705149
B04_24hb	4	24	21.2184	0.0274566	0.00929008	0.00718273	12.185	0.0129516	0.021902	4.4	0.0357034	0.234054	0.0409333	5.4	0.00603246	0.00193919	0.00661586	0.00375596	0.0686285	0.00369408	0.00893698	0.292916	0.00719204
B04_24hc	4	24	20.6048	0.0305444	0.00921311	0.00563043	13.4589	0.014577	0.0196728	4.4	0.0352873	0.232421	0.037301	5.4	0.00521392	0.00186757	0.00522218	0.00366912	0.0532116	0.00358568	0.00614229	0.263358	0.00705686
B04_324a	4	324	21.6531	0.0556483	0.0142589	0.0269371	13.097	0.0134964	0.0286926	0	0.0642972	0.250562	0.167234	13.3	0.00867433	0.0039649	0.0118657	0.00999126	0.136299	0.010061	0.0104725	0.220822	0.0139379
B04_324b	4	324	21.3099	0.0668309	0.0132314	0.0260868	12.679	0.0136317	0.0249715	0	0.0608055	0.222894	0.162539	13.3	0.00900852	0.00408671	0.0122034	0.0101932	0.127316	0.0101823	0.010717	0.208223	0.0139063
B04_324c	4	324	21.3217	0.0637814	0.0133154	0.0255144	13.3039	0.0137463	0.0231311	0	0.067681	0.263653	0.163329	13.3	0.00828304	0.0039477	0.0114459	0.00985428	0.114716	0.00930165	0.0146028	0.249569	0.0149885
B04_432ha	4	432	21.2174	0.0735674	0.0157573	0.0349402	12.581	0.0138832	0.030218	0	0.088582	0.250163	0.211828	13.3	0.00992106	0.0046144	0.0139699	0.01252	0.15529	0.0111437	0.0146403	0.223556	0.0173486
B04_432hb	4	432	21.4057	0.0819228	0.0165151	0.0337854	12.3389	0.0154628	0.0327176	0	0.0859234	0.23464	0.20164	13.3	0.0100254	0.00468577	0.0159686	0.0122901	0.143094	0.0112706	0.0127922	0.254679	0.0168825
B04_432hc	4	432	21.3342	0.0807778	0.0147872	0.0331594	12.5577	0.0138513	0.0300796	0	0.0794737	0.221577	0.207266	13.3	0.00999061	0.00461707	0.0169876	0.012231	0.144849	0.0108194	0.00932675	0.220704	0.0167079
B04_48ha	4	48	21.2992	0.0350032	0.00958567	0.00815878	13.9143	0.0144892	0.021676	3.8	0.0406872	0.177573	0.049919	6.5	0.00581526	0.00216679	0.0061851	0.00411698	0.0402255	0.00420608	0.00982701	0.213936	0.00760871
B04_48hb	4	48	21.2151	0.0338307	0.010124	0.00788812	15.2554	0.0134007	0.0203323	3.8	0.044253	0.190758	0.0508911	6.5	0.00519639	0.00212875	0.00526595	0.0047111	0.0506247	0.00465085	0.00791801	0.258478	0.0074968
B04_48hc	4	48	20.4048	0.0324764	0.00971026	0.00799463	13.76	0.014133	0.0203959	3.8	0.0424032	0.220142	0.0500636	6.5	0.0054008	0.0021979	0.00576196	0.00467456	0.0728901	0.00482012	0.00916211	0.221707	0.0075884
B04_552ha	4	552	21.5783	0.0899343	0.0168237	0.040319	14.1863	0.0140375	0.031775	0	0.10204	0.263259	0.225318	13.4	0.0118693	0.00507652	0.0172454	0.013929	0.172815	0.0115903	0.0137201	0.313285	0.0199656
B04_552hb	4	552	22.0198	0.0880979	0.0190475	0.0431691	12.4775	0.013049	0.0323883	0	0.108307	0.31948	0.211866	13.4	0.0111263	0.00558183	0.0137014	0.0149284	0.277654	0.0129557	0.013828	0.266502	0.019277
B04_552hc	4	552	21.5745	0.106695	0.0158134	0.0439705	12.5508	0.0151429	0.0343757	0	0.104277	0.252759	0.245866	13.4	0.0115704	0.00529086	0.0156374	0.0149763	0.168745	0.0119961	0.0117269	0.280122	0.020422
