# Supplementary material for: Temperature Dependence of Platelet Metabolism
Source: Metabolites. 2024 Jan 26;14(2):91. doi: 10.3390/metabo14020091 (PMC10890334; doi:10.3390/metabo14020091)
Supplement: Supplementary file 1 [file metabolites-14-00091-s001.zip › Supplementary_Material_S3_Metabolic_Model.xlsx]

## Sheet: Model Constraints
Reaction ID	Formula	C4 (lb, ub)	C12 (lb, ub)	C22 (lb, ub)	C37 (lb, ub)
EX_ac(e)	ac[e] <=>	0 , 1000	-0.601 , -0.601	-1.191 , -1.191	-3.494 , -3.494
EX_ade(e)	ade[e] <=>	-1 , 0	-1 , 0	-1 , 0	-1 , 0
EX_adn(e)	adn[e] <=>	0 , 1000	0 , 1000	0 , 1000	0 , 1000
EX_adprib(e)	adprib[e] <=>	0 , 1000	0 , 1000	NA, NA	0 , 1000
EX_amp(e)	amp[e] <=>	0 , 1000	0 , 1000	0 , 1000	0 , 1000
EX_arg_L(e)	arg_L[e] <=>	0.003 , 0.003	0.004 , 0.004	0.006 , 0.006	0.04 , 0.04
EX_asn_L(e)	asn_L[e] <=>	0 , 0	0 , 0	0.001 , 0.001	0.005 , 0.005
EX_bilirub(e)	bilirub[e] <=>	0 , 1000	0 , 1000	0 , 1000	0 , 1000
EX_chol(e)	chol[e] <=>	0.002 , 0.002	0.002 , 0.002	0 , 0	0.032 , 0.032
EX_cit(e)	cit[e] <=>	-0.046 , -0.046	0.016 , 0.059	-0.062 , -0.062	NA, NA
EX_co(e)	co[e] <=>	0 , 1000	0 , 1000	0 , 1000	0 , 1000
EX_co2(e)	co2[e] <=>	0 , 100	0 , 100	0 , 100	0 , 100
EX_fru(e)	fru[e] <=>	0 , 1000	0 , 1000	0 , 1000	0 , 1000
EX_glc_D(e)	glc_D[e] <=>	-0.47 , -0.47	-0.934 , -0.934	-1.1 , -1.1	-3.079 , -3.079
EX_gln_L(e)	gln_L[e] <=>	0.003 , 0.003	-0.019 , -0.019	-0.031 , -0.031	-0.085 , -0.085
EX_gly(e)	gly[e] <=>	-0.001 , 1000	-0.006 , 1000	-0.001 , 1000	-0.026 , 1000
EX_glyb(e)	glyb[e] <=>	-0.001 , 1000	-0.003 , 1000	-0.001 , 1000	-0.013 , 1000
EX_h(e)	h[e] <=>	-100 , 100	-100 , 100	-100 , 100	-100 , 100
EX_h2o(e)	h2o[e] <=>	-100 , 100	-100 , 100	-100 , 100	-100 , 100
EX_h2o2(e)	h2o2[e] <=>	0 , 1000	0 , 1000	0 , 1000	0 , 1000
EX_hco3(e)	hco3[e] <=>	0 , 100	0 , 100	0 , 100	0 , 100
EX_hdca(e)	hdca[e] <=>	0 , 1000	0 , 1000	0 , 1000	0 , 1000
EX_hxan(e)	hxan[e] <=>	0.01 , 0.01	0.021 , 0.021	0.01 , 0.01	0.073 , 0.073
EX_ile_L(e)	ile_L[e] <=>	-0.002 , 1000	NA, NA	NA, NA	NA, NA
EX_ins(e)	ins[e] <=>	0 , 1000	0 , 1000	0 , 1000	0 , 1000
EX_lac_L(e)	lac_L[e] <=>	0.841 , 0.841	1.663 , 1.663	2 , 2	5.358 , 5.358
EX_met_L(e)	met_L[e] <=>	0 , 1000	0 , 1000	0 , 1000	0 , 1000
EX_na1(e)	na1[e] <=>	-10 , 10	-10 , 10	-10 , 10	-10 , 10
EX_nad(e)	nad[e] <=>	0 , 1000	0 , 1000	NA, NA	-0.002 , 1000
EX_ncam(e)	ncam[e] <=>	0 , 0	0 , 0	NA, NA	0.002 , 0.002
EX_nh4(e)	nh4[e] <=>	0 , 10	0 , 10	0 , 10	0 , 10
EX_o2(e)	o2[e] <=>	-100 , 0	-100 , 0	-100 , 0	-100 , 0
EX_o2s(e)	o2s[e] <=>	0 , 1000	0 , 1000	0 , 1000	0 , 1000
EX_ocdca(e)	ocdca[e] <=>	0 , 1000	0 , 1000	0 , 1000	0 , 1000
EX_pi(e)	pi[e] <=>	-10 , 10	-10 , 10	-10 , 10	-10 , 10
EX_pro_L(e)	pro_L[e] <=>	0 , 1000	0 , 1000	0 , 1000	0 , 1000
EX_pyr(e)	pyr[e] <=>	0 , 1000	0 , 1000	0 , 1000	0 , 1000
EX_ser_L(e)	ser_L[e] <=>	0.001 , 0.005	0.006 , 0.007	0.001 , 0.006	0.026 , 0.049
EX_succ(e)	succ[e] <=>	0 , 0	0.001 , 0.001	0.001 , 0.001	0.028 , 0.028
EX_urate(e)	urate[e] <=>	-0.001 , 0	-0.008 , 0	0.008 , 0.008	0.003 , 0.003
EX_ahcys(e)	ahcys[c] <=>	-0.001 , 1000	-0.003 , 1000	-0.001 , 1000	-0.013 , 1000
EX_cholp(e)	cholp[c] <=>	0.001 , 0.001	0.001 , 0.001	0 , 0	0.007 , 0.007
EX_citr_L(e)	citr_L[c] <=>	0 , 0	0 , 0	0 , 0	-0.001 , -0.001
EX_acon(e)	acon[e] <=>	0.008 , 0.008	-0.002 , -0.002	0.033 , 0.033	0.025 , 0.652
EX_LacD_e	lac_D[e] <=>	0 , 1000	0 , 1000	0 , 1000	0 , 1000
EX_phosphatidylcholine(e)	pchol_hs_16_0_18_0[c] <=>	-0.002 , 100	-0.003 , 100	-0.001 , 100	-0.039 , 100
EX_ala_L(e)	ala_L[e] <=>	NA, NA	0 , 1000	NA, NA	0 , 1000
EX_Lcystin(e)	Lcystin[e] <=>	NA, NA	NA, NA	0 , 1000	NA, NA
EX_cys_L(e)	cys_L[e] <=>	NA, NA	NA, NA	0 , 1000	NA, NA
EX_glu_L(e)	glu_L[e] <=>	NA, NA	NA, NA	-0.003 , -0.003	NA, NA
EX_ura(e)	ura[e] <=>	NA, NA	NA, NA	0 , 1000	NA, NA
EX_uri(e)	uri[e] <=>	NA, NA	NA, NA	0 , 1000	NA, NA
EX_5oxpro(e)	5oxpro[c] <=>	NA, NA	NA, NA	0 , 0	NA, NA
EX_fum(e)	fum[c] <=>	NA, NA	NA, NA	0 , 1000	NA, NA

## Sheet: Mean Flux All
Name	Formula	4°C	12°C	22°C	37°C
sink_xan_c	xan[c] <=>	0.001 ± 0	0.001 ± 0	0.001 ± 0	0.011 ± 0
EX_ac(e)	ac[e] <=>	0 ± 0	-0.601 ± 0	-1.191 ± 0	-3.494 ± 0
EX_ade(e)	ade[e] <=>	-0.01 ± 0	-0.02 ± 0	-0.02 ± 0	-0.079 ± 0
EX_adn(e)	adn[e] <=>	0 ± 0	0 ± 0	0 ± 0	0.001 ± 0
EX_adprib(e)	adprib[e] <=>	0 ± 0	0 ± 0	NA	0.002 ± 0
EX_amp(e)	amp[e] <=>	0 ± 0	0 ± 0	0 ± 0	0.001 ± 0
EX_arg_L(e)	arg_L[e] <=>	0.003 ± 0	0.004 ± 0	0.006 ± 0	0.04 ± 0
EX_asn_L(e)	asn_L[e] <=>	0 ± 0	0 ± 0	0.001 ± 0	0.005 ± 0
EX_bilirub(e)	bilirub[e] <=>	0 ± 0	0 ± 0	0 ± 0	0.002 ± 0
EX_chol(e)	chol[e] <=>	0.002 ± 0	0.002 ± 0	0 ± 0	0.032 ± 0
EX_cit(e)	cit[e] <=>	-0.046 ± 0	0.016 ± 0	-0.062 ± 0	NA
EX_co(e)	co[e] <=>	0 ± 0	0 ± 0	0 ± 0	0.002 ± 0
EX_co2(e)	co2[e] <=>	0.585 ± 0.01	1.853 ± 0.01	3.29 ± 0.03	10.684 ± 0.07
EX_fru(e)	fru[e] <=>	0 ± 0	0 ± 0	0 ± 0	0.001 ± 0
EX_glc_D(e)	glc_D[e] <=>	-0.47 ± 0	-0.934 ± 0	-1.1 ± 0	-3.079 ± 0
EX_gln_L(e)	gln_L[e] <=>	0.003 ± 0	-0.019 ± 0	-0.031 ± 0	-0.085 ± 0
EX_gly(e)	gly[e] <=>	-0.001 ± 0	-0.006 ± 0	-0.001 ± 0	-0.026 ± 0
EX_glyb(e)	glyb[e] <=>	-0.001 ± 0	-0.003 ± 0	-0.001 ± 0	-0.013 ± 0
EX_h(e)	h[e] <=>	0.747 ± 0.01	1.1 ± 0.02	0.71 ± 0.05	2.073 ± 0.13
EX_h2o(e)	h2o[e] <=>	0.499 ± 0.01	1.802 ± 0.02	3.1 ± 0.05	10.356 ± 0.17
EX_h2o2(e)	h2o2[e] <=>	0.007 ± 0.01	0.017 ± 0.02	0.03 ± 0.04	0.1 ± 0.15
EX_hco3(e)	hco3[e] <=>	0.011 ± 0.01	0.009 ± 0.01	0.025 ± 0.03	0.048 ± 0.06
EX_hdca(e)	hdca[e] <=>	0 ± 0	0 ± 0	0 ± 0	0 ± 0
EX_hxan(e)	hxan[e] <=>	0.01 ± 0	0.021 ± 0	0.01 ± 0	0.073 ± 0
EX_ile_L(e)	ile_L[e] <=>	-0.002 ± 0	NA	NA	NA
EX_ins(e)	ins[e] <=>	0 ± 0	0 ± 0	0 ± 0	0.001 ± 0
EX_lac_L(e)	lac_L[e] <=>	0.841 ± 0	1.663 ± 0	2 ± 0	5.358 ± 0
EX_met_L(e)	met_L[e] <=>	0.001 ± 0	0.003 ± 0	0.001 ± 0	0.013 ± 0
EX_na1(e)	na1[e] <=>	-0.016 ± 0.01	-0.013 ± 0.02	-0.038 ± 0.04	-0.071 ± 0.09
EX_nad(e)	nad[e] <=>	0 ± 0	0 ± 0	NA	-0.002 ± 0
EX_ncam(e)	ncam[e] <=>	0 ± 0	0 ± 0	NA	0.002 ± 0
EX_nh4(e)	nh4[e] <=>	0.034 ± 0.01	0.05 ± 0.01	0.115 ± 0.02	0.203 ± 0.06
EX_o2(e)	o2[e] <=>	-0.588 ± 0.01	-1.94 ± 0.02	-3.322 ± 0.04	-11.53 ± 0.12
EX_o2s(e)	o2s[e] <=>	0.006 ± 0.01	0.016 ± 0.02	0.026 ± 0.04	0.088 ± 0.11
EX_ocdca(e)	ocdca[e] <=>	0 ± 0	0 ± 0	0 ± 0	0 ± 0
EX_pi(e)	pi[e] <=>	0.001 ± 0	0.001 ± 0	-0.001 ± 0	0.029 ± 0
EX_pro_L(e)	pro_L[e] <=>	0.033 ± 0.01	0.012 ± 0.01	0.046 ± 0.02	0.065 ± 0.06
EX_pyr(e)	pyr[e] <=>	0 ± 0	0.001 ± 0	0.001 ± 0	0.003 ± 0
EX_ser_L(e)	ser_L[e] <=>	0.001 ± 0	0.006 ± 0	0.001 ± 0	0.026 ± 0
EX_succ(e)	succ[e] <=>	0 ± 0	0.001 ± 0	0.001 ± 0	0.028 ± 0
EX_urate(e)	urate[e] <=>	0 ± 0	0 ± 0	0.008 ± 0	0.003 ± 0
sink_mal_L_c	mal_L[c] <=>	0 ± 0	0.001 ± 0	0.001 ± 0	0.013 ± 0
sink_na1	na1[c] <=>	0.016 ± 0.01	0.013 ± 0.02	0.038 ± 0.04	0.071 ± 0.09
10FTHF7GLUtl	10fthf7glu[c] -> 10fthf7glu[l]	0.001 ± 0	0.003 ± 0	0.001 ± 0	0.013 ± 0
10FTHF7GLUtm	10fthf7glu[m] -> 10fthf7glu[c]	0.001 ± 0	0.003 ± 0	0.001 ± 0	0.013 ± 0
10FTHFtl	10fthf[c] <=> 10fthf[l]	-0.001 ± 0	-0.003 ± 0	-0.001 ± 0	-0.013 ± 0
3MOPt2im	3mop[c] + h[c] -> h[m] + 3mop[m]	0.002 ± 0	NA	NA	NA
5AOPtm	5aop[c] <=> 5aop[m]	-0.001 ± 0	-0.003 ± 0	-0.001 ± 0	-0.013 ± 0
ACACT10m	coa[m] + 2maacoa[m] <=> accoa[m] + ppcoa[m]	0.002 ± 0	NA	NA	NA
ACCOAC	atp[c] + accoa[c] + hco3[c] -> malcoa[c] + pi[c] + h[c] + adp[c]	0.002 ± 0	0.007 ± 0	0.013 ± 0.01	0.044 ± 0.03
ACITL	coa[c] + atp[c] + cit[c] -> oaa[c] + pi[c] + accoa[c] + adp[c]	0.004 ± 0	0.005 ± 0	0.008 ± 0.01	0.028 ± 0.03
ACOAD10m	fad[m] + 2mbcoa[m] -> 2mb2coa[m] + fadh2[m]	0.002 ± 0	NA	NA	NA
ACONTm	cit[m] <=> icit[m]	0.188 ± 0.02	0.753 ± 0.05	1.371 ± 0.08	4.531 ± 0.25
ACS	ac[c] + coa[c] + atp[c] -> ppi[c] + accoa[c] + amp[c]	0.001 ± 0	0.007 ± 0.01	0.012 ± 0.01	0.041 ± 0.04
ACt2r	ac[e] + h[e] <=> ac[c] + h[c]	0 ± 0	0.601 ± 0	1.191 ± 0	3.494 ± 0
ADA	adn[c] + h2o[c] + h[c] -> ins[c] + nh4[c]	0.005 ± 0	0.01 ± 0.01	0.004 ± 0	0.034 ± 0.02
ADAe	h2o[e] + adn[e] + h[e] -> ins[e] + nh4[e]	0 ± 0	0 ± 0	0 ± 0	0.001 ± 0
ADEt	ade[e] <=> ade[c]	0.01 ± 0	0.02 ± 0	0.02 ± 0	0.079 ± 0
ADK1	atp[c] + amp[c] <=> 2 adp[c]	0.039 ± 0	0.102 ± 0.01	0.154 ± 0.03	0.611 ± 0.09
ADNCYC	atp[c] -> camp[c] + ppi[c]	0.001 ± 0	0.003 ± 0	0.004 ± 0	0.012 ± 0.01
ADNK1	adn[c] + atp[c] -> h[c] + adp[c] + amp[c]	0.004 ± 0	0.047 ± 0.02	0.024 ± 0.02	0.203 ± 0.09
ADNt	adn[e] <=> adn[c]	0.004 ± 0	0.05 ± 0.02	0.02 ± 0.03	0.216 ± 0.09
ADPRDP	adprib[c] + h2o[c] -> 2 h[c] + amp[c] + r5p[c]	0.001 ± 0	0.002 ± 0	0.003 ± 0	0.01 ± 0.01
ADPT	prpp[c] + ade[c] -> ppi[c] + amp[c]	0.001 ± 0	0.006 ± 0.01	0.007 ± 0.01	0.032 ± 0.04
ADSK	atp[c] + aps[c] -> paps[c] + h[c] + adp[c]	0.001 ± 0	0.002 ± 0	0.003 ± 0	0.01 ± 0.01
AHC	h2o[c] + ahcys[c] <=> adn[c] + hcys_L[c]	0.001 ± 0	0.003 ± 0	0.001 ± 0	0.013 ± 0
AKGDm	coa[m] + nad[m] + akg[m] -> nadh[m] + succoa[m] + co2[m]	0.209 ± 0	0.838 ± 0	1.513 ± 0.01	4.988 ± 0.03
ALAGLNexR	gln_L[c] + ala_L[e] <=> gln_L[e] + ala_L[c]	0.001 ± 0	-0.005 ± 0.01	0.001 ± 0	-0.001 ± 0.02
ALASm	gly[m] + succoa[m] + h[m] -> coa[m] + 5aop[m] + co2[m]	0.001 ± 0	0.003 ± 0	0.001 ± 0	0.013 ± 0
ALCD1	nad[c] + meoh[c] <=> fald[c] + nadh[c] + h[c]	-0.001 ± 0	-0.003 ± 0	-0.005 ± 0.01	-0.015 ± 0.02
ALCD21_L	12ppd_S[c] + nad[c] -> lald_L[c] + nadh[c] + h[c]	0.001 ± 0	0.004 ± 0	0.006 ± 0.01	0.021 ± 0.03
ALR	h2o[c] + nadp[c] + mthgxl[c] -> pyr[c] + 2 h[c] + nadph[c]	0.002 ± 0	0.005 ± 0	0.008 ± 0.01	0.026 ± 0.03
ALR2	h[c] + mthgxl[c] + nadph[c] -> nadp[c] + acetol[c]	0.001 ± 0	0.004 ± 0	0.006 ± 0.01	0.021 ± 0.03
ALR3	acetol[c] + h[c] + nadph[c] -> 12ppd_S[c] + nadp[c]	0.001 ± 0	0.004 ± 0	0.006 ± 0.01	0.021 ± 0.03
AMPDA	h2o[c] + h[c] + amp[c] -> nh4[c] + imp[c]	0.001 ± 0	0.001 ± 0	0.01 ± 0	0.013 ± 0.01
ARGSL	argsuc[c] <=> fum[c] + arg_L[c]	0.003 ± 0	0.004 ± 0	0.006 ± 0	0.04 ± 0
ARGSS	atp[c] + citr_L[c] + asp_L[c] -> ppi[c] + h[c] + amp[c] + argsuc[c]	0.003 ± 0	0.004 ± 0	0.006 ± 0	0.04 ± 0
ARGtiDF	arg_L[e] <=> arg_L[c]	-0.003 ± 0	-0.004 ± 0	-0.006 ± 0	-0.04 ± 0
ASNALANaEx	na1[e] + ala_L[c] + asn_L[e] -> na1[c] + asn_L[c] + ala_L[e]	0.001 ± 0	0.009 ± 0.01	0.001 ± 0	0.038 ± 0.02
ASNSERNaEx	na1[e] + ser_L[c] + asn_L[e] -> na1[c] + asn_L[c] + ser_L[e]	0.001 ± 0	0.011 ± 0.01	0 ± 0	0.027 ± 0.02
ASPTA	asp_L[c] + akg[c] <=> oaa[c] + glu_L[c]	0.122 ± 0.02	0.263 ± 0.05	0.299 ± 0.09	1.18 ± 0.27
ASPTAm	asp_L[m] + akg[m] <=> glu_L[m] + oaa[m]	-0.125 ± 0.02	-0.268 ± 0.05	-0.307 ± 0.09	-1.224 ± 0.27
ATPS4m	pi[m] + 4 h[c] + adp[m] -> atp[m] + h2o[m] + 3 h[m]	2.038 ± 0.01	6.924 ± 0.03	11.939 ± 0.05	40.973 ± 0.16
BHMT	hcys_L[c] + glyb[c] -> dmgly[c] + met_L[c]	0.001 ± 0	0.003 ± 0	0.001 ± 0	0.013 ± 0
BILIRED	biliverd[c] + h[c] + nadph[c] -> bilirub[c] + nadp[c]	0 ± 0	0 ± 0	0 ± 0	0.002 ± 0
BILIRUBt2	bilirub[e] + hco3[c] <=> bilirub[c] + hco3[e]	0 ± 0	0 ± 0	0 ± 0	-0.002 ± 0
BPNT	pap[c] + h2o[c] -> pi[c] + amp[c]	0.001 ± 0	0.002 ± 0	0.003 ± 0	0.01 ± 0.01
C160CPT1	pmtcoa[c] + crn[c] -> pmtcrn[c] + coa[c]	0.002 ± 0	0.002 ± 0	0.001 ± 0	0.032 ± 0.01
C160CPT2	pmtcrn[m] + coa[m] -> pmtcoa[m] + crn[m]	0.002 ± 0	0.002 ± 0	0.001 ± 0	0.032 ± 0.01
C160CRNt	pmtcrn[c] -> pmtcrn[m]	0.002 ± 0	0.002 ± 0	0.001 ± 0	0.032 ± 0.01
C180CPT1	stcoa[c] + crn[c] -> coa[c] + stcrn[c]	0.003 ± 0	0.004 ± 0	0.002 ± 0	0.05 ± 0.01
C180CPT2	stcrn[m] + coa[m] -> stcoa[m] + crn[m]	0.003 ± 0	0.004 ± 0	0.002 ± 0	0.05 ± 0.01
C180CRNt	stcrn[c] -> stcrn[m]	0.003 ± 0	0.004 ± 0	0.002 ± 0	0.05 ± 0.01
CATm	2 h2o2[m] -> o2[m] + 2 h2o[m]	0.003 ± 0	0.009 ± 0.01	0.015 ± 0.02	0.049 ± 0.06
CBPSam	2 atp[m] + nh4[m] + hco3[m] -> cbp[m] + pi[m] + 2 h[m] + 2 adp[m]	0.003 ± 0	0.005 ± 0	0.006 ± 0	0.038 ± 0
CHLPCTD	cholp[c] + ctp[c] + h[c] -> ppi[c] + cdpchol[c]	0.005 ± 0	0.013 ± 0	0.02 ± 0.01	0.069 ± 0.02
CHOLtu	chol[e] <=> chol[c]	-0.002 ± 0	-0.002 ± 0	0 ± 0	-0.032 ± 0
CITRtm	citr_L[m] <=> citr_L[c]	0.003 ± 0	0.005 ± 0	0.006 ± 0	0.038 ± 0
CITt4_2	2 na1[e] + cit[e] <=> 2 na1[c] + cit[c]	0.046 ± 0	-0.016 ± 0	0.062 ± 0	NA
CO2t	co2[e] <=> co2[c]	-0.585 ± 0.01	-1.853 ± 0.01	-3.29 ± 0.03	-10.684 ± 0.07
COt	co[c] <=> co[e]	0 ± 0	0 ± 0	0 ± 0	0.002 ± 0
CPPPGO	o2[c] + 2 h[c] + cpppg3[c] -> 2 h2o[c] + pppg9[c] + 2 co2[c]	0 ± 0	0 ± 0	0 ± 0	0.002 ± 0
CRNtim	crn[m] -> crn[c]	0.005 ± 0	0.006 ± 0	0.003 ± 0	0.082 ± 0
CSm	h2o[m] + oaa[m] + accoa[m] -> coa[m] + h[m] + cit[m]	0.177 ± 0	0.837 ± 0.01	1.459 ± 0.01	4.956 ± 0.04
CYOOm2	o2[m] + 4 focytC[m] + 8 h[m] -> 2 h2o[m] + 4 h[c] + 4 ficytC[m]	0.568 ± 0.01	1.888 ± 0.02	3.235 ± 0.03	11.239 ± 0.1
CYOR_u10m	2 h[m] + q10h2[m] + 2 ficytC[m] -> 2 focytC[m] + 4 h[c] + q10[m]	1.156 ± 0	3.826 ± 0.01	6.557 ± 0.02	22.763 ± 0.06
CYTK1	cmp[c] + atp[c] <=> cdp[c] + adp[c]	0.057 ± 0.01	0.148 ± 0.02	0.227 ± 0.03	0.779 ± 0.1
CYTK6	cmp[c] + ctp[c] <=> 2 cdp[c]	-0.028 ± 0	-0.074 ± 0.01	-0.113 ± 0.02	-0.389 ± 0.05
DADA	h2o[c] + dad_2[c] + h[c] -> nh4[c] + din[c]	0.005 ± 0	0.01 ± 0.01	0.005 ± 0	0.04 ± 0.02
DMGDHm	fad[m] + h2o[m] + dmgly[m] -> fald[m] + sarcs[m] + fadh2[m]	0.001 ± 0	0.003 ± 0	0.001 ± 0	0.013 ± 0
DMGtm	dmgly[c] <=> dmgly[m]	0.001 ± 0	0.003 ± 0	0.001 ± 0	0.013 ± 0
DPGM	13dpg[c] <=> 23dpg[c] + h[c]	0.002 ± 0	0.006 ± 0.01	0.01 ± 0.02	0.036 ± 0.05
DPGase	h2o[c] + 23dpg[c] -> pi[c] + 3pg[c]	0.002 ± 0	0.006 ± 0.01	0.01 ± 0.02	0.036 ± 0.05
ECOAH9m	h2o[m] + 2mb2coa[m] <=> 3hmbcoa[m]	0.002 ± 0	NA	NA	NA
ENO	2pg[c] <=> pep[c] + h2o[c]	0.938 ± 0	1.858 ± 0.01	2.174 ± 0.01	6.126 ± 0.05
ESTSULT	paps[c] + estrone[c] -> pap[c] + h[c] + estrones[c]	0.001 ± 0	0.002 ± 0	0.003 ± 0	0.01 ± 0.01
ETF	etfox[m] + fadh2[m] -> fad[m] + etfrd[m]	0.255 ± 0.01	0.908 ± 0.02	1.573 ± 0.04	5.726 ± 0.12
ETFQO	etfrd[m] + q10[m] -> etfox[m] + q10h2[m]	0.255 ± 0.01	0.908 ± 0.02	1.573 ± 0.04	5.726 ± 0.12
FACOAL160i	coa[c] + hdca[c] + atp[c] -> ppi[c] + pmtcoa[c] + amp[c]	0.007 ± 0	0.017 ± 0	0.022 ± 0.01	0.109 ± 0.02
FACOAL180i	coa[c] + atp[c] + ocdca[c] -> ppi[c] + amp[c] + stcoa[c]	0.007 ± 0	0.016 ± 0	0.022 ± 0.01	0.112 ± 0.03
FACOAL181i	ocdcea[c] + coa[c] + atp[c] -> ppi[c] + amp[c] + odecoa[c]	0.005 ± 0	0.014 ± 0	0.022 ± 0.01	0.072 ± 0.03
FACOAL1821	coa[c] + lnlc[c] + atp[c] <=> ppi[c] + amp[c] + lnlccoa[c]	0.005 ± 0	0.014 ± 0	0.021 ± 0.01	0.072 ± 0.03
FACOAL204i	coa[c] + atp[c] + arachd[c] -> ppi[c] + arachdcoa[c] + amp[c]	0.005 ± 0	0.014 ± 0	0.022 ± 0.01	0.074 ± 0.03
FALDH	fald[c] + nad[c] + gthrd[c] <=> nadh[c] + Sfglutth[c] + h[c]	0.001 ± 0	0.003 ± 0	0.001 ± 0	0.013 ± 0
FALDtm	fald[m] <=> fald[c]	0.001 ± 0	0.003 ± 0	0.001 ± 0	0.013 ± 0
FAOXC160	7 fad[m] + 7 h2o[m] + 7 coa[m] + 7 nad[m] + pmtcoa[m] -> 7 nadh[m] + 8 accoa[m] + 7 fadh2[m] + 7 h[m]	0.002 ± 0	0.003 ± 0	0.002 ± 0	0.048 ± 0.02
FAOXC16080m	4 fad[m] + 4 h2o[m] + 4 coa[m] + 4 nad[m] + pmtcoa[m] -> 4 nadh[m] + 4 accoa[m] + 4 fadh2[m] + 4 h[m] + occoa[m]	0.002 ± 0	0.003 ± 0	0.002 ± 0	0.035 ± 0.02
FAOXC180	fad[m] + h2o[m] + coa[m] + nad[m] + stcoa[m] -> nadh[m] + pmtcoa[m] + accoa[m] + fadh2[m] + h[m]	0.003 ± 0	0.004 ± 0	0.002 ± 0	0.05 ± 0.01
FAOXC80	3 fad[m] + 3 h2o[m] + 3 coa[m] + 3 nad[m] + occoa[m] -> 3 nadh[m] + 4 accoa[m] + 3 fadh2[m] + 3 h[m]	0.002 ± 0	0.003 ± 0	0.002 ± 0	0.035 ± 0.02
FAS100COA	malcoa[c] + 3 h[c] + occoa[c] + 2 nadph[c] -> h2o[c] + 2 nadp[c] + coa[c] + dcacoa[c] + co2[c]	0 ± 0	0.001 ± 0	0.001 ± 0	0.003 ± 0
FAS120COA	malcoa[c] + 3 h[c] + dcacoa[c] + 2 nadph[c] -> h2o[c] + 2 nadp[c] + coa[c] + ddcacoa[c] + co2[c]	0 ± 0	0.001 ± 0	0.001 ± 0	0.003 ± 0
FAS140COA	malcoa[c] + ddcacoa[c] + 3 h[c] + 2 nadph[c] -> h2o[c] + 2 nadp[c] + coa[c] + tdcoa[c] + co2[c]	0 ± 0	0.001 ± 0	0.001 ± 0	0.003 ± 0
FAS160COA	malcoa[c] + tdcoa[c] + 3 h[c] + 2 nadph[c] -> h2o[c] + 2 nadp[c] + coa[c] + pmtcoa[c] + co2[c]	0 ± 0	0.001 ± 0	0.001 ± 0	0.003 ± 0
FAS180COA	malcoa[c] + pmtcoa[c] + 3 h[c] + 2 nadph[c] -> h2o[c] + 2 nadp[c] + coa[c] + stcoa[c] + co2[c]	0.001 ± 0	0.001 ± 0	0.001 ± 0	0.011 ± 0.01
FAS80COA_L	3 malcoa[c] + accoa[c] + 9 h[c] + 6 nadph[c] -> 3 h2o[c] + 6 nadp[c] + 3 coa[c] + occoa[c] + 3 co2[c]	0 ± 0	0.001 ± 0	0.001 ± 0	0.003 ± 0
FATP1t	na1[c] + hdca[c] <=> na1[e] + hdca[e]	0 ± 0	0 ± 0	0 ± 0	0 ± 0
FBA	fdp[c] <=> dhap[c] + g3p[c]	0.454 ± 0.02	0.895 ± 0.03	1.029 ± 0.06	2.86 ± 0.19
FBA2	f1p[c] <=> dhap[c] + glyald[c]	0.014 ± 0.01	0.035 ± 0.03	0.061 ± 0.06	0.195 ± 0.18
FCLTm	fe2[m] + ppp9[m] -> 2 h[m] + pheme[m]	0 ± 0	0 ± 0	0 ± 0	0.002 ± 0
FE2tm	fe2[c] + h[c] -> fe2[m] + h[m]	0 ± 0	0 ± 0	0 ± 0	0.002 ± 0
FPGS7m	4 atp[m] + 10fthf[m] + 4 glu_L[m] -> 10fthf5glu[m] + 4 pi[m] + 4 h[m] + 4 adp[m]	0.001 ± 0	0.003 ± 0	0.001 ± 0	0.013 ± 0
FPGS8m	atp[m] + 10fthf5glu[m] + glu_L[m] -> 10fthf6glu[m] + pi[m] + h[m] + adp[m]	0.001 ± 0	0.003 ± 0	0.001 ± 0	0.013 ± 0
FPGS9m	atp[m] + glu_L[m] + 10fthf6glu[m] -> pi[m] + h[m] + adp[m] + 10fthf7glu[m]	0.001 ± 0	0.003 ± 0	0.001 ± 0	0.013 ± 0
FRUt1r	fru[e] <=> fru[c]	0 ± 0	0 ± 0	0 ± 0	-0.001 ± 0
FTHFL	for[c] + thf[c] + atp[c] <=> 10fthf[c] + pi[c] + adp[c]	0.001 ± 0	0.003 ± 0	0.001 ± 0	0.013 ± 0
FUMm	h2o[m] + fum[m] <=> mal_L[m]	0.213 ± 0	0.838 ± 0	1.516 ± 0.01	4.986 ± 0.03
FUMtm	pi[m] + fum[c] <=> pi[c] + fum[m]	0.003 ± 0	0.004 ± 0	0.005 ± 0	0.04 ± 0
G3PD1	glyc3p[c] + nad[c] <=> nadh[c] + dhap[c] + h[c]	-0.002 ± 0.01	-0.009 ± 0.01	-0.016 ± 0.03	-0.022 ± 0.09
G3PD2m	fad[m] + glyc3p[c] -> fadh2[m] + dhap[c]	0.004 ± 0.01	0.011 ± 0.01	0.017 ± 0.03	0.061 ± 0.09
G5SADrm	glu5sa[m] <=> h2o[m] + 1pyr5c[m] + h[m]	0.033 ± 0.01	0.012 ± 0.01	0.046 ± 0.02	0.065 ± 0.06
G6PDH2r	nadp[c] + g6p[c] <=> 6pgl[c] + h[c] + nadph[c]	0.006 ± 0.01	0.016 ± 0.01	0.025 ± 0.02	0.083 ± 0.08
GALU	utp[c] + h[c] + g1p[c] <=> ppi[c] + udpg[c]	0.002 ± 0	0.004 ± 0	0.006 ± 0.01	0.022 ± 0.03
GAPD	nad[c] + pi[c] + g3p[c] <=> nadh[c] + 13dpg[c] + h[c]	0.938 ± 0	1.858 ± 0.01	2.174 ± 0.01	6.126 ± 0.05
GGH_10FTHF5GLUl	4 h2o[l] + 10fthf5glu[l] -> 10fthf[l] + 4 glu_L[l]	0.001 ± 0	0.003 ± 0	0.001 ± 0	0.013 ± 0
GGH_10FTHF6GLUl	h2o[l] + 10fthf6glu[l] -> 10fthf5glu[l] + glu_L[l]	0.001 ± 0	0.003 ± 0	0.001 ± 0	0.013 ± 0
GGH_10FTHF7GLUl	h2o[l] + 10fthf7glu[l] -> glu_L[l] + 10fthf6glu[l]	0.001 ± 0	0.003 ± 0	0.001 ± 0	0.013 ± 0
GGNG	Tyr_ggn[c] + 8 udpg[c] -> 8 udp[c] + 8 h[c] + ggn[c]	0 ± 0	0 ± 0	0.001 ± 0	0.002 ± 0
GHMT2r	ser_L[c] + thf[c] <=> mlthf[c] + h2o[c] + gly[c]	-0.001 ± 0	-0.006 ± 0	-0.001 ± 0	-0.026 ± 0
GK1	atp[c] + gmp[c] <=> gdp[c] + adp[c]	0.001 ± 0	0.003 ± 0	0.005 ± 0.01	0.016 ± 0.02
GLBRAN	glygn1[c] -> glygn2[c]	0 ± 0	0 ± 0	0.001 ± 0	0.002 ± 0
GLCt1r	glc_D[e] <=> glc_D[c]	0.47 ± 0	0.934 ± 0	1.1 ± 0	3.079 ± 0
GLDBRAN	h2o[c] + dxtrn[c] -> glc_D[c] + glygn3[c]	0 ± 0	0 ± 0	0.001 ± 0	0.002 ± 0
GLGNS1	ggn[c] + 3 udpg[c] -> 3 udp[c] + 3 h[c] + glygn1[c]	0 ± 0	0 ± 0	0.001 ± 0	0.002 ± 0
GLNS	nh4[c] + atp[c] + glu_L[c] -> gln_L[c] + pi[c] + h[c] + adp[c]	0.003 ± 0	NA	NA	NA
GLPASE1	glygn2[c] + 3 pi[c] -> dxtrn[c] + 3 g1p[c]	0 ± 0	0 ± 0	0.001 ± 0	0.002 ± 0
GLPASE2	7 h2o[c] + glygn3[c] -> Tyr_ggn[c] + 7 glc_D[c]	0 ± 0	0 ± 0	0.001 ± 0	0.002 ± 0
GLUDxm	h2o[m] + glu_L[m] + nad[m] <=> nadh[m] + nh4[m] + h[m] + akg[m]	0.029 ± 0.01	0.012 ± 0.01	0.072 ± 0.02	0.066 ± 0.06
GLUt7l	glu_L[l] -> glu_L[c]	0.004 ± 0	0.018 ± 0	0.003 ± 0	0.078 ± 0
GLYBt4_2r	2 na1[e] + glyb[e] <=> 2 na1[c] + glyb[c]	0.001 ± 0	0.003 ± 0	0.001 ± 0	0.013 ± 0
GLYK	glyc[c] + atp[c] -> glyc3p[c] + h[c] + adp[c]	0.008 ± 0	0.021 ± 0.01	0.033 ± 0.01	0.111 ± 0.03
GLYOX	h2o[c] + lgt_S[c] -> lac_D[c] + h[c] + gthrd[c]	0 ± 0	0 ± 0	0.001 ± 0	0.002 ± 0
GND	nadp[c] + 6pgc[c] -> co2[c] + nadph[c] + ru5p_D[c]	0.006 ± 0.01	0.016 ± 0.01	0.025 ± 0.02	0.083 ± 0.08
GPDDA1	h2o[c] + g3pc[c] -> chol[c] + glyc3p[c] + h[c]	0.007 ± 0	0.016 ± 0	0.021 ± 0.01	0.108 ± 0.02
GTHO	h[c] + gthox[c] + nadph[c] -> nadp[c] + 2 gthrd[c]	0.001 ± 0	0.003 ± 0	0.004 ± 0	0.014 ± 0.01
GTHOm	h[m] + gthox[m] + nadph[m] -> nadp[m] + 2 gthrd[m]	0.001 ± 0	0.002 ± 0	0.003 ± 0	0.013 ± 0.01
GTHP	h2o2[c] + 2 gthrd[c] <=> 2 h2o[c] + gthox[c]	0.001 ± 0	0.003 ± 0	0.004 ± 0	0.014 ± 0.01
GTHPm	h2o2[m] + 2 gthrd[m] <=> 2 h2o[m] + gthox[m]	0.001 ± 0	0.002 ± 0	0.003 ± 0	0.013 ± 0.01
GUACYC	gtp[c] -> 35cgmp[c] + ppi[c]	0.001 ± 0	0.003 ± 0	0.005 ± 0.01	0.016 ± 0.02
H2CO3D	h2o[c] + co2[c] <=> h2co3[c]	0.013 ± 0.01	0.016 ± 0.01	0.04 ± 0.03	0.092 ± 0.07
H2CO3D2	hco3[c] + h[c] <=> h2co3[c]	-0.013 ± 0.01	-0.016 ± 0.01	-0.04 ± 0.03	-0.092 ± 0.07
H2O2t	h2o2[e] <=> h2o2[c]	-0.007 ± 0.01	-0.017 ± 0.02	-0.03 ± 0.04	-0.1 ± 0.15
H2O2tm	h2o2[c] <=> h2o2[m]	-0.004 ± 0.01	-0.011 ± 0.02	-0.02 ± 0.04	-0.065 ± 0.16
H2Otly	h2o[c] <=> h2o[l]	0.004 ± 0	0.018 ± 0	0.003 ± 0	0.078 ± 0
HACD9m	nad[m] + 3hmbcoa[m] <=> nadh[m] + h[m] + 2maacoa[m]	0.002 ± 0	NA	NA	NA
HCO3Em	h2o[m] + co2[m] <=> hco3[m] + h[m]	0.005 ± 0	0.005 ± 0	0.006 ± 0	0.038 ± 0
HEX1	atp[c] + glc_D[c] -> h[c] + adp[c] + g6p[c]	0.444 ± 0.02	0.867 ± 0.05	0.983 ± 0.08	2.709 ± 0.25
HEX7	atp[c] + fru[c] -> f6p[c] + h[c] + adp[c]	0.013 ± 0.01	0.035 ± 0.03	0.06 ± 0.06	0.189 ± 0.17
HMBS	h2o[c] + 4 ppbng[c] -> 4 nh4[c] + hmbil[c]	0 ± 0	0 ± 0	0 ± 0	0.002 ± 0
HOXG	3 o2[c] + 5 h[c] + pheme[c] + 3 nadph[c] -> biliverd[c] + 3 h2o[c] + 3 nadp[c] + fe2[c] + co[c]	0 ± 0	0 ± 0	0 ± 0	0.002 ± 0
HXPRT	hxan[c] + prpp[c] -> ppi[c] + imp[c]	0.001 ± 0	0.003 ± 0	0.007 ± 0.01	0.019 ± 0.02
HYXNt	hxan[e] <=> hxan[c]	-0.01 ± 0	-0.021 ± 0	-0.01 ± 0	-0.073 ± 0
ICDHxm	nad[m] + icit[m] <=> nadh[m] + co2[m] + akg[m]	0.169 ± 0.02	0.742 ± 0.05	1.354 ± 0.09	4.466 ± 0.26
ICDHy	nadp[c] + icit[c] -> co2[c] + akg[c] + nadph[c]	0.024 ± 0.02	0.066 ± 0.05	0.109 ± 0.08	0.372 ± 0.26
ICDHyrm	nadp[m] + icit[m] <=> co2[m] + akg[m] + nadph[m]	0.018 ± 0.01	0.011 ± 0.01	0.017 ± 0.03	0.065 ± 0.07
ILETA	ile_L[c] + akg[c] <=> 3mop[c] + glu_L[c]	0.002 ± 0	NA	NA	NA
ILEtec	ile_L[e] <=> ile_L[c]	0.002 ± 0	NA	NA	NA
KAS8	7 malcoa[c] + accoa[c] + 20 h[c] + 14 nadph[c] -> 6 h2o[c] + 14 nadp[c] + 8 coa[c] + hdca[c] + 7 co2[c]	0 ± 0	0 ± 0	0 ± 0	0.002 ± 0
KHK	atp[c] + fru[c] -> f1p[c] + h[c] + adp[c]	0.014 ± 0.01	0.035 ± 0.03	0.061 ± 0.06	0.195 ± 0.18
L_LACt2r	lac_L[e] + h[e] <=> lac_L[c] + h[c]	-0.841 ± 0	-1.663 ± 0	-2 ± 0	-5.358 ± 0
LALDO2	h[c] + mthgxl[c] + nadph[c] -> lald_D[c] + nadp[c]	0 ± 0	0 ± 0	0.001 ± 0	0.001 ± 0
LALDO2x	nadh[c] + h[c] + mthgxl[c] -> lald_D[c] + nad[c]	0 ± 0	0 ± 0	0.001 ± 0	0.002 ± 0
LCADi	h2o[c] + lald_L[c] + nad[c] -> nadh[c] + lac_L[c] + 2 h[c]	0.001 ± 0	0.004 ± 0	0.006 ± 0.01	0.021 ± 0.03
LCADi_D	h2o[c] + lald_D[c] + nad[c] -> nadh[c] + lac_D[c] + 2 h[c]	0 ± 0	0.001 ± 0	0.001 ± 0	0.004 ± 0
LDH_L	nad[c] + lac_L[c] <=> pyr[c] + nadh[c] + h[c]	-0.84 ± 0	-1.66 ± 0	-1.994 ± 0.01	-5.337 ± 0.03
LGTHL	mthgxl[c] + gthrd[c] -> lgt_S[c]	0 ± 0	0 ± 0	0.001 ± 0	0.002 ± 0
LSOProd	o2[m] + focytC[m] -> o2s[m] + ficytC[m]	0.039 ± 0.02	0.101 ± 0.06	0.173 ± 0.12	0.57 ± 0.4
MDH	mal_L[c] + nad[c] <=> nadh[c] + oaa[c] + h[c]	-0.126 ± 0.02	-0.268 ± 0.05	-0.307 ± 0.09	-1.207 ± 0.27
MDHm	mal_L[m] + nad[m] <=> nadh[m] + oaa[m] + h[m]	0.338 ± 0.02	1.105 ± 0.05	1.794 ± 0.08	6.18 ± 0.26
METtec	met_L[e] <=> met_L[c]	-0.001 ± 0	-0.003 ± 0	-0.001 ± 0	-0.013 ± 0
MGSA	dhap[c] -> pi[c] + mthgxl[c]	0.002 ± 0	0.005 ± 0	0.008 ± 0.01	0.027 ± 0.03
MGSA2	g3p[c] -> pi[c] + mthgxl[c]	0.002 ± 0	0.005 ± 0	0.008 ± 0.01	0.026 ± 0.03
MI145PP	h2o[c] + mi145p[c] -> pi[c] + mi14p[c]	0.005 ± 0	0.013 ± 0	0.021 ± 0.01	0.072 ± 0.02
MI14PP	h2o[c] + mi14p[c] -> mi4p_D[c] + pi[c]	0.013 ± 0	0.033 ± 0.01	0.05 ± 0.01	0.173 ± 0.03
MI1PP	mi1p_D[c] + h2o[c] -> inost[c] + pi[c]	0.011 ± 0	0.028 ± 0.01	0.043 ± 0.01	0.148 ± 0.04
MI4PP	h2o[c] + mi4p_D[c] -> inost[c] + pi[c]	0.013 ± 0	0.033 ± 0.01	0.05 ± 0.01	0.173 ± 0.03
MMEm	mmcoa_R[m] <=> mmcoa_S[m]	-0.002 ± 0	NA	NA	NA
MMMm	mmcoa_R[m] <=> succoa[m]	0.002 ± 0	NA	NA	NA
MTHFC	h2o[c] + methf[c] <=> 10fthf[c] + h[c]	-0.001 ± 0	-0.006 ± 0	-0.001 ± 0	-0.026 ± 0
MTHFCm	h2o[m] + methf[m] <=> 10fthf[m] + h[m]	0.001 ± 0	0.003 ± 0	0.001 ± 0	0.013 ± 0
MTHFD	mlthf[c] + nadp[c] <=> methf[c] + nadph[c]	-0.001 ± 0	-0.006 ± 0	-0.001 ± 0	-0.026 ± 0
MTHFDm	nadp[m] + mlthf[m] <=> methf[m] + nadph[m]	0.001 ± 0	0.003 ± 0	0.001 ± 0	0.013 ± 0
NADH2_u10m	nadh[m] + 5 h[m] + q10[m] -> nad[m] + 4 h[c] + q10h2[m]	0.901 ± 0.01	2.918 ± 0.02	4.985 ± 0.04	17.037 ± 0.12
NADN	h2o[c] + nad[c] -> adprib[c] + ncam[c] + h[c]	0.001 ± 0	0.002 ± 0	0.003 ± 0	0.01 ± 0.01
NADNe	h2o[e] + nad[e] -> adprib[e] + ncam[e] + h[e]	0 ± 0	0 ± 0	NA	0.002 ± 0
NDPK1	gdp[c] + atp[c] <=> gtp[c] + adp[c]	0.001 ± 0	0.003 ± 0	0.005 ± 0.01	0.016 ± 0.02
NDPK1m	atp[m] + gdp[m] <=> gtp[m] + adp[m]	-0.174 ± 0	-0.835 ± 0	-1.485 ± 0.01	-4.975 ± 0.03
NDPK2	atp[c] + udp[c] <=> utp[c] + adp[c]	0.002 ± 0	0.004 ± 0	0.006 ± 0.01	0.022 ± 0.03
NMNATr	nmn[c] + atp[c] + h[c] <=> ppi[c] + nad[c]	0.001 ± 0	0.002 ± 0	0.003 ± 0	0.01 ± 0.01
NTD11	h2o[c] + imp[c] -> ins[c] + pi[c]	0.002 ± 0	0.004 ± 0	0.005 ± 0	0.019 ± 0.02
NTD2	ump[c] + h2o[c] -> uri[c] + pi[c]	0.002 ± 0	0.006 ± 0.01	0.011 ± 0.01	0.03 ± 0.03
NTD7e	h2o[e] + amp[e] -> pi[e] + adn[e]	0.004 ± 0	0.051 ± 0.02	0.021 ± 0.03	0.218 ± 0.09
O2St	o2s[c] <=> o2s[e]	0.006 ± 0.01	0.016 ± 0.02	0.026 ± 0.04	0.088 ± 0.11
O2Stm	o2s[c] <=> o2s[m]	-0.015 ± 0.01	-0.039 ± 0.03	-0.067 ± 0.06	-0.218 ± 0.17
O2t	o2[e] <=> o2[c]	0.588 ± 0.01	1.94 ± 0.02	3.322 ± 0.04	11.53 ± 0.12
O2tm	o2[c] <=> o2[m]	0.592 ± 0.01	1.949 ± 0.02	3.341 ± 0.05	11.586 ± 0.14
OCBTm	cbp[m] + orn[m] -> pi[m] + citr_L[m] + h[m]	0.003 ± 0	0.005 ± 0	0.006 ± 0	0.038 ± 0
OCDCAtr	ocdca[e] <=> ocdca[c]	0 ± 0	0 ± 0	0 ± 0	0 ± 0
OIVD3m	coa[m] + nad[m] + 3mop[m] -> nadh[m] + co2[m] + 2mbcoa[m]	0.002 ± 0	NA	NA	NA
ORNTArm	akg[m] + orn[m] <=> glu_L[m] + glu5sa[m]	0.033 ± 0.01	0.012 ± 0.01	0.046 ± 0.02	0.065 ± 0.06
ORNt3m	h[c] + orn[m] <=> h[m] + orn[c]	-0.035 ± 0.01	-0.017 ± 0.01	-0.052 ± 0.02	-0.103 ± 0.06
P5CRm	1pyr5c[m] + 2 h[m] + nadph[m] -> pro_L[m] + nadp[m]	0.018 ± 0.01	0.012 ± 0.01	0.031 ± 0.03	0.065 ± 0.07
P5CRxm	nadh[m] + 1pyr5c[m] + 2 h[m] -> pro_L[m] + nad[m]	0.018 ± 0.01	0.012 ± 0.01	0.031 ± 0.03	0.064 ± 0.06
PDE1	h2o[c] + camp[c] -> h[c] + amp[c]	0.001 ± 0	0.003 ± 0	0.004 ± 0	0.012 ± 0.01
PDE4	35cgmp[c] + h2o[c] -> h[c] + gmp[c]	0.001 ± 0	0.003 ± 0	0.005 ± 0.01	0.016 ± 0.02
PDHm	coa[m] + nad[m] + pyr[m] -> nadh[m] + accoa[m] + co2[m]	0.135 ± 0	0.188 ± 0	0.244 ± 0.01	0.773 ± 0.03
PFK	f6p[c] + atp[c] -> h[c] + adp[c] + fdp[c]	0.454 ± 0.02	0.895 ± 0.03	1.029 ± 0.06	2.86 ± 0.19
PGI	g6p[c] <=> f6p[c]	0.437 ± 0.02	0.848 ± 0.05	0.953 ± 0.09	2.61 ± 0.28
PGK	atp[c] + 3pg[c] <=> 13dpg[c] + adp[c]	-0.935 ± 0	-1.852 ± 0.01	-2.164 ± 0.02	-6.09 ± 0.07
PGL	h2o[c] + 6pgl[c] -> 6pgc[c] + h[c]	0.006 ± 0.01	0.016 ± 0.01	0.025 ± 0.02	0.083 ± 0.08
PGM	2pg[c] <=> 3pg[c]	-0.938 ± 0	-1.858 ± 0.01	-2.174 ± 0.01	-6.126 ± 0.05
PGMT	g1p[c] <=> g6p[c]	-0.001 ± 0	-0.003 ± 0	-0.004 ± 0.01	-0.016 ± 0.02
PHEMEtm	pheme[m] <=> pheme[c]	0 ± 0	0 ± 0	0 ± 0	0.002 ± 0
PIt2m_2	pi[c] + 2 h[c] <=> pi[m] + 2 h[m]	2.237 ± 0.01	6.537 ± 0.03	11.071 ± 0.05	38.858 ± 0.17
PNP	rnam[c] + pi[c] <=> ncam[c] + r1p[c] + h[c]	-0.001 ± 0	-0.002 ± 0	-0.003 ± 0	-0.01 ± 0.01
PPA	h2o[c] + ppi[c] -> 2 pi[c] + h[c]	0.07 ± 0.01	0.182 ± 0.02	0.278 ± 0.03	1.037 ± 0.1
PPBNGS	2 5aop[c] -> 2 h2o[c] + ppbng[c] + h[c]	0 ± 0	0.002 ± 0	0 ± 0	0.007 ± 0
PPCOACm	atp[m] + hco3[m] + ppcoa[m] -> pi[m] + h[m] + adp[m] + mmcoa_S[m]	0.002 ± 0	NA	NA	NA
PPM	r1p[c] <=> r5p[c]	0.002 ± 0	0.009 ± 0.01	0.012 ± 0.01	0.049 ± 0.04
PPPG9tm	pppg9[c] <=> pppg9[m]	0 ± 0	0 ± 0	0 ± 0	0.002 ± 0
PPPGOm	3 o2[m] + 2 pppg9[m] -> 6 h2o[m] + 2 ppp9[m]	0 ± 0	0 ± 0	0 ± 0	0.001 ± 0
PRDX	h2o2[c] + meoh[c] -> fald[c] + 2 h2o[c]	0.001 ± 0	0.003 ± 0	0.005 ± 0.01	0.015 ± 0.02
PROt4_2r	2 na1[e] + pro_L[e] <=> 2 na1[c] + pro_L[c]	-0.033 ± 0.01	-0.012 ± 0.01	-0.046 ± 0.02	-0.065 ± 0.06
PROtm	pro_L[c] <=> pro_L[m]	-0.033 ± 0.01	-0.012 ± 0.01	-0.046 ± 0.02	-0.065 ± 0.06
PRPPS	atp[c] + r5p[c] <=> prpp[c] + h[c] + amp[c]	0.003 ± 0	0.009 ± 0.01	0.016 ± 0.01	0.05 ± 0.04
PUNP1	adn[c] + pi[c] <=> r1p[c] + ade[c]	-0.004 ± 0	-0.003 ± 0.01	-0.008 ± 0.01	-0.008 ± 0.04
PUNP2	dad_2[c] + pi[c] <=> 2dr1p[c] + ade[c]	-0.005 ± 0	-0.01 ± 0.01	-0.005 ± 0	-0.04 ± 0.02
PUNP5	ins[c] + pi[c] <=> hxan[c] + r1p[c]	0.007 ± 0	0.014 ± 0.01	0.009 ± 0.01	0.053 ± 0.03
PUNP6	pi[c] + din[c] <=> hxan[c] + 2dr1p[c]	0.005 ± 0	0.01 ± 0.01	0.005 ± 0	0.04 ± 0.02
PYK	pep[c] + h[c] + adp[c] -> pyr[c] + atp[c]	0.973 ± 0	1.858 ± 0.01	2.202 ± 0.01	6.126 ± 0.05
PYRt2r	pyr[e] + h[e] <=> pyr[c] + h[c]	0 ± 0	-0.001 ± 0	-0.001 ± 0	-0.003 ± 0
RNMK	rnam[c] + atp[c] -> nmn[c] + h[c] + adp[c]	0.001 ± 0	0.002 ± 0	0.003 ± 0	0.01 ± 0.01
RPI	r5p[c] <=> ru5p_D[c]	-0.002 ± 0	-0.004 ± 0	-0.009 ± 0.01	-0.022 ± 0.03
SADT	so4[c] + atp[c] + h[c] -> ppi[c] + aps[c]	0.001 ± 0	0.002 ± 0	0.003 ± 0	0.01 ± 0.01
SARDHm	fad[m] + sarcs[m] + thf[m] -> mlthf[m] + gly[m] + fadh2[m]	0.001 ± 0	0.003 ± 0	0.001 ± 0	0.013 ± 0
SBTD_D2	nad[c] + sbt_D[c] -> nadh[c] + fru[c] + h[c]	0.028 ± 0.02	0.07 ± 0.05	0.121 ± 0.08	0.385 ± 0.25
SBTR	glc_D[c] + h[c] + nadph[c] -> nadp[c] + sbt_D[c]	0.028 ± 0.02	0.07 ± 0.05	0.121 ± 0.08	0.385 ± 0.25
SERGLNexR	gln_L[c] + ser_L[e] <=> gln_L[e] + ser_L[c]	-0.001 ± 0	0.005 ± 0.01	-0.001 ± 0	0.001 ± 0.02
SFGTH	h2o[c] + Sfglutth[c] <=> for[c] + h[c] + gthrd[c]	0.001 ± 0	0.003 ± 0	0.001 ± 0	0.013 ± 0
SO4HCOtex	so4[e] + 2 hco3[c] <=> so4[c] + 2 hco3[e]	0.005 ± 0	0.005 ± 0	0.013 ± 0.01	0.025 ± 0.03
SO4t4_3	3 na1[e] + so4[e] <=> 3 na1[c] + so4[c]	-0.005 ± 0	-0.005 ± 0	-0.013 ± 0.01	-0.025 ± 0.03
SPODM	2 o2s[c] + 2 h[c] -> o2[c] + h2o2[c]	0.004 ± 0	0.011 ± 0.01	0.019 ± 0.02	0.063 ± 0.07
SPODMm	2 o2s[m] + 2 h[m] -> o2[m] + h2o2[m]	0.012 ± 0.01	0.031 ± 0.03	0.053 ± 0.05	0.176 ± 0.19
STS2	h2o[c] + estrones[c] -> so4[c] + estrone[c] + h[c]	0.001 ± 0	0.002 ± 0	0.003 ± 0	0.01 ± 0.01
SUCCt2m	pi[m] + succ[c] <=> pi[c] + succ[m]	0 ± 0	-0.001 ± 0	-0.001 ± 0	-0.028 ± 0
SUCCt4_2	2 na1[e] + succ[e] <=> 2 na1[c] + succ[c]	0 ± 0	-0.001 ± 0	-0.001 ± 0	-0.028 ± 0
SUCD1m	fad[m] + succ[m] <=> fadh2[m] + fum[m]	0.21 ± 0	0.834 ± 0	1.511 ± 0.01	4.946 ± 0.03
SUCOAS1m	gtp[m] + coa[m] + succ[m] <=> gdp[m] + pi[m] + succoa[m]	-0.21 ± 0	-0.835 ± 0	-1.512 ± 0.01	-4.975 ± 0.03
TALA	s7p[c] + g3p[c] <=> f6p[c] + e4p[c]	0.002 ± 0	0.006 ± 0	0.008 ± 0.01	0.031 ± 0.03
THFtm	thf[c] <=> thf[m]	0.001 ± 0	0.003 ± 0	0.001 ± 0	0.013 ± 0
TKT1	xu5p_D[c] + r5p[c] <=> s7p[c] + g3p[c]	0.002 ± 0	0.006 ± 0	0.008 ± 0.01	0.031 ± 0.03
TKT2	xu5p_D[c] + e4p[c] <=> f6p[c] + g3p[c]	0.002 ± 0	0.006 ± 0	0.008 ± 0.01	0.031 ± 0.03
TPI	dhap[c] <=> g3p[c]	0.469 ± 0	0.927 ± 0.01	1.084 ± 0.01	3.067 ± 0.04
TRIOK	atp[c] + glyald[c] -> h[c] + adp[c] + g3p[c]	0.014 ± 0.01	0.035 ± 0.03	0.061 ± 0.06	0.195 ± 0.18
UPP3S	hmbil[c] -> h2o[c] + uppg3[c]	0 ± 0	0 ± 0	0 ± 0	0.002 ± 0
UPPDC1	uppg3[c] + 4 h[c] -> 4 co2[c] + cpppg3[c]	0 ± 0	0 ± 0	0 ± 0	0.002 ± 0
URATEt	urate[c] <=> urate[e]	0 ± 0	0 ± 0	0.008 ± 0	0.003 ± 0
URATEtx	urate[x] <=> urate[c]	0 ± 0	0 ± 0	0.008 ± 0	0.003 ± 0
URIK1	uri[c] + atp[c] -> ump[c] + h[c] + adp[c]	0.002 ± 0	0.006 ± 0.01	0.009 ± 0.01	0.03 ± 0.03
XANtx	xan[c] <=> xan[x]	-0.001 ± 0	-0.001 ± 0	0.01 ± 0	0.002 ± 0
XAOx	o2[x] + h2o[x] + xan[x] <=> h2o2[x] + urate[x]	0 ± 0	0 ± 0	0.008 ± 0	0.003 ± 0
EX_ahcys(e)	ahcys[c] <=>	-0.001 ± 0	-0.003 ± 0	-0.001 ± 0	-0.013 ± 0
EX_cholp(e)	cholp[c] <=>	0.001 ± 0	0.001 ± 0	0 ± 0	0.007 ± 0
EX_citr_L(e)	citr_L[c] <=>	0 ± 0	0 ± 0	0 ± 0	-0.001 ± 0
GPAM_hs_16_0	glyc3p[c] + pmtcoa[c] -> coa[c] + alpha_hs_16_0[c]	0.004 ± 0	0.011 ± 0	0.018 ± 0.01	0.057 ± 0.02
LPS3_hs_16_0	h2o[c] + mag_hs_16_0[c] -> glyc[c] + hdca[c] + h[c]	0.003 ± 0	0.007 ± 0	0.011 ± 0.01	0.035 ± 0.02
LPASE_16_0	h2o[c] + lpchol_hs_16_0[c] -> hdca[c] + h[c] + g3pc[c]	0.004 ± 0	0.007 ± 0	0.008 ± 0	0.061 ± 0.01
GPAM_hs_18_0	glyc3p[c] + stcoa[c] -> coa[c] + alpha_hs_18_0[c]	0.003 ± 0	0.009 ± 0	0.014 ± 0.01	0.048 ± 0.02
LPS3_hs_18_0	h2o[c] + mag_hs_18_0[c] -> glyc[c] + h[c] + ocdca[c]	0.002 ± 0	0.006 ± 0	0.008 ± 0	0.029 ± 0.02
LPASE_18_0	h2o[c] + lpchol_hs_18_0[c] -> h[c] + ocdca[c] + g3pc[c]	0.001 ± 0	0.003 ± 0	0.005 ± 0	0.019 ± 0.01
GPAM_hs_18_1	glyc3p[c] + odecoa[c] -> coa[c] + alpha_hs_18_1[c]	0.003 ± 0	0.007 ± 0	0.011 ± 0.01	0.037 ± 0.02
LPS3_hs_18_1	h2o[c] + mag_hs_18_1[c] -> ocdcea[c] + glyc[c] + h[c]	0.002 ± 0	0.004 ± 0	0.007 ± 0	0.023 ± 0.01
LPASE_18_1	h2o[c] + lpchol_hs_18_1[c] -> ocdcea[c] + h[c] + g3pc[c]	0.001 ± 0	0.003 ± 0	0.004 ± 0	0.014 ± 0.01
GPAM_hs_18_2	glyc3p[c] + lnlccoa[c] -> coa[c] + alpha_hs_18_2[c]	0.002 ± 0	0.005 ± 0	0.007 ± 0	0.025 ± 0.01
LPS3_hs_18_2	h2o[c] + mag_hs_18_2[c] -> glyc[c] + lnlc[c] + h[c]	0.001 ± 0	0.003 ± 0	0.004 ± 0	0.015 ± 0.01
LPASE_18_2	h2o[c] + lpchol_hs_18_2[c] -> lnlc[c] + h[c] + g3pc[c]	0.001 ± 0	0.002 ± 0	0.003 ± 0	0.01 ± 0.01
GPAM_hs_20_4	glyc3p[c] + arachdcoa[c] -> coa[c] + alpha_hs_20_4[c]	0.001 ± 0	0.002 ± 0	0.004 ± 0	0.012 ± 0.01
LPS3_hs_20_4	h2o[c] + mag_hs_20_4[c] -> glyc[c] + h[c] + arachd[c]	0.001 ± 0	0.001 ± 0	0.002 ± 0	0.008 ± 0.01
LPASE_20_4	h2o[c] + lpchol_hs_20_4[c] -> h[c] + arachd[c] + g3pc[c]	0 ± 0	0.001 ± 0	0.001 ± 0	0.004 ± 0
AGPAT1_16_0_16_0	pmtcoa[c] + alpha_hs_16_0[c] -> coa[c] + pa_hs_16_0_16_0[c]	0.001 ± 0	0.002 ± 0	0.003 ± 0	0.012 ± 0.01
PPAP_16_0_16_0	h2o[c] + pa_hs_16_0_16_0[c] -> dag_hs_16_0_16_0[c] + pi[c]	0.002 ± 0	0.006 ± 0.01	0.009 ± 0.01	0.03 ± 0.03
CEPTC_16_0_16_0	dag_hs_16_0_16_0[c] + cdpchol[c] -> cmp[c] + h[c] + pchol_hs_16_0_16_0[c]	0 ± 0	0.001 ± 0	0.001 ± 0	0.005 ± 0
PLA2_2_16_0_16_0	h2o[c] + pchol_hs_16_0_16_0[c] -> lpchol_hs_16_0[c] + hdca[c] + h[c]	0 ± 0	0.001 ± 0	0.001 ± 0	0.005 ± 0
DAGK_hs_16_0_16_0	pa_hs_16_0_16_0[c] + h[c] + adp[c] <=> dag_hs_16_0_16_0[c] + atp[c]	-0.003 ± 0	-0.008 ± 0.01	-0.012 ± 0.01	-0.04 ± 0.03
LPS2_16_0_16_0	h2o[c] + dag_hs_16_0_16_0[c] -> hdca[c] + mag_hs_16_0[c] + h[c]	0 ± 0	0.001 ± 0	0.002 ± 0	0.007 ± 0.01
CDS_16_0_16_0	ctp[c] + pa_hs_16_0_16_0[c] + h[c] -> ppi[c] + cdpdag_hs_16_0_16_0[c]	0.002 ± 0	0.004 ± 0	0.006 ± 0	0.022 ± 0.02
CDIPTr_16_0_16_0	inost[c] + cdpdag_hs_16_0_16_0[c] -> cmp[c] + h[c] + pail_hs_16_0_16_0[c]	0.002 ± 0	0.004 ± 0	0.006 ± 0	0.022 ± 0.02
PIPLC_16_0_16_0	h2o[c] + pail_hs_16_0_16_0[c] -> mi1p_D[c] + dag_hs_16_0_16_0[c] + h[c]	0.001 ± 0	0.002 ± 0	0.003 ± 0	0.01 ± 0.01
PIK4_16_0_16_0	atp[c] + pail_hs_16_0_16_0[c] -> pail4p_hs_16_0_16_0[c] + h[c] + adp[c]	0.001 ± 0	0.002 ± 0	0.004 ± 0	0.012 ± 0.01
PI4PLC_16_0_16_0	pail4p_hs_16_0_16_0[c] + h2o[c] -> dag_hs_16_0_16_0[c] + h[c] + mi14p[c]	0 ± 0	0.001 ± 0	0.002 ± 0	0.007 ± 0.01
PI4P3K_16_0_16_0	pail4p_hs_16_0_16_0[c] + atp[c] -> h[c] + adp[c] + pail34p_hs_16_0_16_0[c]	0 ± 0	0.001 ± 0	0.001 ± 0	0.005 ± 0.01
PI34P5K_16_0_16_0	atp[c] + pail34p_hs_16_0_16_0[c] -> pail345p_hs_16_0_16_0[c] + h[c] + adp[c]	0 ± 0	0.001 ± 0	0.001 ± 0	0.005 ± 0.01
PI4P5K_16_0_16_0	pail45p_hs_16_0_16_0[c] + atp[c] -> pail345p_hs_16_0_16_0[c] + h[c] + adp[c]	0.002 ± 0	0.006 ± 0.01	0.01 ± 0.01	0.031 ± 0.04
PI345P3P_16_0_16_0	h2o[c] + pail345p_hs_16_0_16_0[c] -> pail45p_hs_16_0_16_0[c] + pi[c]	0.002 ± 0	0.007 ± 0.01	0.011 ± 0.01	0.036 ± 0.04
PI45PLC_16_0_16_0	pail45p_hs_16_0_16_0[c] + h2o[c] -> dag_hs_16_0_16_0[c] + h[c] + mi145p[c]	0 ± 0	0.001 ± 0	0.001 ± 0	0.005 ± 0.01
AGPAT1_16_0_18_0	stcoa[c] + alpha_hs_16_0[c] -> pa_hs_16_0_18_0[c] + coa[c]	0.001 ± 0	0.002 ± 0	0.004 ± 0	0.012 ± 0.01
PPAP_16_0_18_0	h2o[c] + pa_hs_16_0_18_0[c] -> pi[c] + dag_hs_16_0_18_0[c]	0.002 ± 0	0.006 ± 0.01	0.009 ± 0.01	0.032 ± 0.03
CEPTC_16_0_18_0	dag_hs_16_0_18_0[c] + cdpchol[c] -> cmp[c] + pchol_hs_16_0_18_0[c] + h[c]	0 ± 0	0.001 ± 0	0.001 ± 0	0.005 ± 0
PLA2_2_16_0_18_0	h2o[c] + pchol_hs_16_0_18_0[c] -> lpchol_hs_16_0[c] + h[c] + ocdca[c]	0.003 ± 0	0.003 ± 0	0.002 ± 0	0.044 ± 0
DAGK_hs_16_0_18_0	pa_hs_16_0_18_0[c] + h[c] + adp[c] <=> atp[c] + dag_hs_16_0_18_0[c]	-0.003 ± 0	-0.008 ± 0.01	-0.012 ± 0.01	-0.041 ± 0.04
LPS2_16_0_18_0	h2o[c] + dag_hs_16_0_18_0[c] -> mag_hs_16_0[c] + h[c] + ocdca[c]	0.001 ± 0	0.001 ± 0	0.002 ± 0	0.008 ± 0.01
CDS_16_0_18_0	pa_hs_16_0_18_0[c] + ctp[c] + h[c] -> ppi[c] + cdpdag_hs_16_0_18_0[c]	0.002 ± 0	0.004 ± 0	0.006 ± 0.01	0.022 ± 0.01
CDIPTr_16_0_18_0	inost[c] + cdpdag_hs_16_0_18_0[c] -> cmp[c] + pail_hs_16_0_18_0[c] + h[c]	0.002 ± 0	0.004 ± 0	0.006 ± 0.01	0.022 ± 0.01
PIPLC_16_0_18_0	h2o[c] + pail_hs_16_0_18_0[c] -> mi1p_D[c] + h[c] + dag_hs_16_0_18_0[c]	0.001 ± 0	0.002 ± 0	0.003 ± 0	0.01 ± 0.01
PIK4_16_0_18_0	atp[c] + pail_hs_16_0_18_0[c] -> h[c] + adp[c] + pail4p_hs_16_0_18_0[c]	0.001 ± 0	0.002 ± 0	0.003 ± 0	0.012 ± 0.01
PI4PLC_16_0_18_0	h2o[c] + pail4p_hs_16_0_18_0[c] -> h[c] + dag_hs_16_0_18_0[c] + mi14p[c]	0 ± 0	0.001 ± 0	0.002 ± 0	0.007 ± 0.01
PI4P3K_16_0_18_0	atp[c] + pail4p_hs_16_0_18_0[c] -> h[c] + pail34p_hs_16_0_18_0[c] + adp[c]	0 ± 0	0.001 ± 0	0.001 ± 0	0.005 ± 0.01
PI34P5K_16_0_18_0	atp[c] + pail34p_hs_16_0_18_0[c] -> pail345p_hs_16_0_18_0[c] + h[c] + adp[c]	0 ± 0	0.001 ± 0	0.001 ± 0	0.005 ± 0.01
PI4P5K_16_0_18_0	atp[c] + pail45p_hs_16_0_18_0[c] -> pail345p_hs_16_0_18_0[c] + h[c] + adp[c]	0.002 ± 0	0.006 ± 0.01	0.009 ± 0.01	0.032 ± 0.03
PI345P3P_16_0_18_0	pail345p_hs_16_0_18_0[c] + h2o[c] -> pi[c] + pail45p_hs_16_0_18_0[c]	0.003 ± 0	0.007 ± 0.01	0.01 ± 0.01	0.038 ± 0.04
PI45PLC_16_0_18_0	h2o[c] + pail45p_hs_16_0_18_0[c] -> h[c] + dag_hs_16_0_18_0[c] + mi145p[c]	0 ± 0	0.001 ± 0	0.001 ± 0	0.005 ± 0.01
AGPAT1_16_0_18_1	odecoa[c] + alpha_hs_16_0[c] -> pa_hs_16_0_18_1[c] + coa[c]	0.001 ± 0	0.002 ± 0	0.004 ± 0	0.011 ± 0.01
PPAP_16_0_18_1	pa_hs_16_0_18_1[c] + h2o[c] -> pi[c] + dag_hs_16_0_18_1[c]	0.002 ± 0	0.006 ± 0.01	0.01 ± 0.01	0.033 ± 0.05
CEPTC_16_0_18_1	cdpchol[c] + dag_hs_16_0_18_1[c] -> cmp[c] + h[c] + pchol_hs_16_0_18_1[c]	0 ± 0	0.001 ± 0	0.001 ± 0	0.005 ± 0
PLA2_2_16_0_18_1	h2o[c] + pchol_hs_16_0_18_1[c] -> ocdcea[c] + lpchol_hs_16_0[c] + h[c]	0 ± 0	0.001 ± 0	0.001 ± 0	0.005 ± 0
DAGK_hs_16_0_18_1	pa_hs_16_0_18_1[c] + h[c] + adp[c] <=> atp[c] + dag_hs_16_0_18_1[c]	-0.003 ± 0	-0.008 ± 0.01	-0.013 ± 0.01	-0.044 ± 0.05
LPS2_16_0_18_1	h2o[c] + dag_hs_16_0_18_1[c] -> ocdcea[c] + mag_hs_16_0[c] + h[c]	0.001 ± 0	0.001 ± 0	0.002 ± 0	0.006 ± 0.01
CDS_16_0_18_1	pa_hs_16_0_18_1[c] + ctp[c] + h[c] -> ppi[c] + cdpdag_hs_16_0_18_1[c]	0.002 ± 0	0.004 ± 0	0.006 ± 0	0.021 ± 0.01
CDIPTr_16_0_18_1	inost[c] + cdpdag_hs_16_0_18_1[c] -> cmp[c] + h[c] + pail_hs_16_0_18_1[c]	0.002 ± 0	0.004 ± 0	0.006 ± 0	0.021 ± 0.01
PIPLC_16_0_18_1	h2o[c] + pail_hs_16_0_18_1[c] -> mi1p_D[c] + h[c] + dag_hs_16_0_18_1[c]	0.001 ± 0	0.002 ± 0	0.003 ± 0	0.009 ± 0.01
PIK4_16_0_18_1	atp[c] + pail_hs_16_0_18_1[c] -> pail4p_hs_16_0_18_1[c] + h[c] + adp[c]	0.001 ± 0	0.002 ± 0	0.003 ± 0	0.012 ± 0.01
PI4PLC_16_0_18_1	h2o[c] + pail4p_hs_16_0_18_1[c] -> h[c] + mi14p[c] + dag_hs_16_0_18_1[c]	0.001 ± 0	0.001 ± 0	0.002 ± 0	0.007 ± 0.01
PI4P3K_16_0_18_1	atp[c] + pail4p_hs_16_0_18_1[c] -> pail34p_hs_16_0_18_1[c] + h[c] + adp[c]	0 ± 0	0.001 ± 0	0.001 ± 0	0.005 ± 0.01
PI34P5K_16_0_18_1	atp[c] + pail34p_hs_16_0_18_1[c] -> h[c] + adp[c] + pail345p_hs_16_0_18_1[c]	0 ± 0	0.001 ± 0	0.001 ± 0	0.005 ± 0.01
PI4P5K_16_0_18_1	pail45p_hs_16_0_18_1[c] + atp[c] -> h[c] + adp[c] + pail345p_hs_16_0_18_1[c]	0.002 ± 0	0.006 ± 0.01	0.009 ± 0.01	0.032 ± 0.03
PI345P3P_16_0_18_1	h2o[c] + pail345p_hs_16_0_18_1[c] -> pail45p_hs_16_0_18_1[c] + pi[c]	0.003 ± 0	0.007 ± 0.01	0.011 ± 0.01	0.037 ± 0.03
PI45PLC_16_0_18_1	pail45p_hs_16_0_18_1[c] + h2o[c] -> h[c] + mi145p[c] + dag_hs_16_0_18_1[c]	0 ± 0	0.001 ± 0	0.001 ± 0	0.005 ± 0.01
AGPAT1_16_0_18_2	lnlccoa[c] + alpha_hs_16_0[c] -> coa[c] + pa_hs_16_0_18_2[c]	0.001 ± 0	0.002 ± 0	0.004 ± 0	0.01 ± 0.01
PPAP_16_0_18_2	h2o[c] + pa_hs_16_0_18_2[c] -> pi[c] + dag_hs_16_0_18_2[c]	0.002 ± 0	0.006 ± 0	0.009 ± 0.01	0.031 ± 0.03
CEPTC_16_0_18_2	dag_hs_16_0_18_2[c] + cdpchol[c] -> cmp[c] + h[c] + pchol_hs_16_0_18_2[c]	0 ± 0	0.001 ± 0	0.001 ± 0	0.004 ± 0
PLA2_2_16_0_18_2	h2o[c] + pchol_hs_16_0_18_2[c] -> lpchol_hs_16_0[c] + lnlc[c] + h[c]	0 ± 0	0.001 ± 0	0.001 ± 0	0.004 ± 0
DAGK_hs_16_0_18_2	h[c] + adp[c] + pa_hs_16_0_18_2[c] <=> atp[c] + dag_hs_16_0_18_2[c]	-0.003 ± 0	-0.007 ± 0.01	-0.011 ± 0.01	-0.041 ± 0.03
LPS2_16_0_18_2	h2o[c] + dag_hs_16_0_18_2[c] -> lnlc[c] + mag_hs_16_0[c] + h[c]	0 ± 0	0.001 ± 0	0.002 ± 0	0.006 ± 0.01
CDS_16_0_18_2	ctp[c] + h[c] + pa_hs_16_0_18_2[c] -> ppi[c] + cdpdag_hs_16_0_18_2[c]	0.002 ± 0	0.004 ± 0	0.006 ± 0	0.019 ± 0.01
CDIPTr_16_0_18_2	inost[c] + cdpdag_hs_16_0_18_2[c] -> cmp[c] + pail_hs_16_0_18_2[c] + h[c]	0.002 ± 0	0.004 ± 0	0.006 ± 0	0.019 ± 0.01
PIPLC_16_0_18_2	h2o[c] + pail_hs_16_0_18_2[c] -> mi1p_D[c] + h[c] + dag_hs_16_0_18_2[c]	0.001 ± 0	0.002 ± 0	0.003 ± 0	0.009 ± 0.01
PIK4_16_0_18_2	atp[c] + pail_hs_16_0_18_2[c] -> h[c] + adp[c] + pail4p_hs_16_0_18_2[c]	0.001 ± 0	0.002 ± 0	0.003 ± 0	0.01 ± 0.01
PI4PLC_16_0_18_2	h2o[c] + pail4p_hs_16_0_18_2[c] -> h[c] + dag_hs_16_0_18_2[c] + mi14p[c]	0.001 ± 0	0.001 ± 0	0.002 ± 0	0.006 ± 0
PI4P3K_16_0_18_2	atp[c] + pail4p_hs_16_0_18_2[c] -> h[c] + pail34p_hs_16_0_18_2[c] + adp[c]	0 ± 0	0.001 ± 0	0.001 ± 0	0.005 ± 0
PI34P5K_16_0_18_2	atp[c] + pail34p_hs_16_0_18_2[c] -> pail345p_hs_16_0_18_2[c] + h[c] + adp[c]	0 ± 0	0.001 ± 0	0.001 ± 0	0.005 ± 0
PI4P5K_16_0_18_2	atp[c] + pail45p_hs_16_0_18_2[c] -> pail345p_hs_16_0_18_2[c] + h[c] + adp[c]	0.002 ± 0	0.006 ± 0.01	0.009 ± 0.01	0.033 ± 0.04
PI345P3P_16_0_18_2	pail345p_hs_16_0_18_2[c] + h2o[c] -> pi[c] + pail45p_hs_16_0_18_2[c]	0.003 ± 0	0.007 ± 0.01	0.011 ± 0.01	0.037 ± 0.04
PI45PLC_16_0_18_2	h2o[c] + pail45p_hs_16_0_18_2[c] -> h[c] + dag_hs_16_0_18_2[c] + mi145p[c]	0 ± 0	0.001 ± 0	0.001 ± 0	0.005 ± 0
AGPAT1_16_0_20_4	arachdcoa[c] + alpha_hs_16_0[c] -> pa_hs_16_0_20_4[c] + coa[c]	0.001 ± 0	0.002 ± 0	0.003 ± 0	0.012 ± 0.01
PPAP_16_0_20_4	pa_hs_16_0_20_4[c] + h2o[c] -> dag_hs_16_0_20_4[c] + pi[c]	0.002 ± 0	0.006 ± 0.01	0.009 ± 0.01	0.033 ± 0.04
CEPTC_16_0_20_4	dag_hs_16_0_20_4[c] + cdpchol[c] -> cmp[c] + pchol_hs_16_0_20_4[c] + h[c]	0 ± 0	0.001 ± 0	0.001 ± 0	0.004 ± 0
PLA2_2_16_0_20_4	h2o[c] + pchol_hs_16_0_20_4[c] -> lpchol_hs_16_0[c] + h[c] + arachd[c]	0 ± 0	0.001 ± 0	0.001 ± 0	0.004 ± 0
DAGK_hs_16_0_20_4	pa_hs_16_0_20_4[c] + h[c] + adp[c] <=> atp[c] + dag_hs_16_0_20_4[c]	-0.003 ± 0	-0.008 ± 0.01	-0.012 ± 0.01	-0.043 ± 0.05
LPS2_16_0_20_4	h2o[c] + dag_hs_16_0_20_4[c] -> mag_hs_16_0[c] + h[c] + arachd[c]	0.001 ± 0	0.001 ± 0	0.002 ± 0	0.008 ± 0.01
CDS_16_0_20_4	pa_hs_16_0_20_4[c] + ctp[c] + h[c] -> ppi[c] + cdpdag_hs_16_0_20_4[c]	0.001 ± 0	0.004 ± 0	0.006 ± 0	0.021 ± 0.01
CDIPTr_16_0_20_4	inost[c] + cdpdag_hs_16_0_20_4[c] -> pail_hs_16_0_20_4[c] + cmp[c] + h[c]	0.001 ± 0	0.004 ± 0	0.006 ± 0	0.021 ± 0.01
PIPLC_16_0_20_4	pail_hs_16_0_20_4[c] + h2o[c] -> mi1p_D[c] + dag_hs_16_0_20_4[c] + h[c]	0.001 ± 0	0.002 ± 0	0.003 ± 0	0.009 ± 0.01
PIK4_16_0_20_4	pail_hs_16_0_20_4[c] + atp[c] -> h[c] + adp[c] + pail4p_hs_16_0_20_4[c]	0.001 ± 0	0.002 ± 0	0.003 ± 0	0.012 ± 0.01
PI4PLC_16_0_20_4	h2o[c] + pail4p_hs_16_0_20_4[c] -> dag_hs_16_0_20_4[c] + h[c] + mi14p[c]	0 ± 0	0.001 ± 0	0.002 ± 0	0.007 ± 0.01
PI4P3K_16_0_20_4	atp[c] + pail4p_hs_16_0_20_4[c] -> pail34p_hs_16_0_20_4[c] + h[c] + adp[c]	0 ± 0	0.001 ± 0	0.001 ± 0	0.005 ± 0.01
PI34P5K_16_0_20_4	pail34p_hs_16_0_20_4[c] + atp[c] -> pail345p_hs_16_0_20_4[c] + h[c] + adp[c]	0 ± 0	0.001 ± 0	0.001 ± 0	0.005 ± 0.01
PI4P5K_16_0_20_4	atp[c] + pail45p_hs_16_0_20_4[c] -> pail345p_hs_16_0_20_4[c] + h[c] + adp[c]	0.002 ± 0	0.006 ± 0.01	0.01 ± 0.01	0.032 ± 0.04
PI345P3P_16_0_20_4	h2o[c] + pail345p_hs_16_0_20_4[c] -> pi[c] + pail45p_hs_16_0_20_4[c]	0.003 ± 0	0.007 ± 0.01	0.011 ± 0.01	0.037 ± 0.04
PI45PLC_16_0_20_4	h2o[c] + pail45p_hs_16_0_20_4[c] -> dag_hs_16_0_20_4[c] + h[c] + mi145p[c]	0 ± 0	0.001 ± 0	0.001 ± 0	0.005 ± 0.01
AGPAT1_18_0_18_0	alpha_hs_18_0[c] + stcoa[c] -> coa[c] + pa_hs_18_0_18_0[c]	0.001 ± 0	0.002 ± 0	0.004 ± 0	0.013 ± 0.01
PPAP_18_0_18_0	h2o[c] + pa_hs_18_0_18_0[c] -> dag_hs_18_0_18_0[c] + pi[c]	0.002 ± 0	0.006 ± 0.01	0.009 ± 0.01	0.032 ± 0.04
CEPTC_18_0_18_0	dag_hs_18_0_18_0[c] + cdpchol[c] -> cmp[c] + pchol_hs_18_0_18_0[c] + h[c]	0 ± 0	0.001 ± 0	0.001 ± 0	0.005 ± 0.01
PLA2_2_18_0_18_0	h2o[c] + pchol_hs_18_0_18_0[c] -> h[c] + lpchol_hs_18_0[c] + ocdca[c]	0 ± 0	0.001 ± 0	0.001 ± 0	0.005 ± 0.01
DAGK_hs_18_0_18_0	h[c] + adp[c] + pa_hs_18_0_18_0[c] <=> dag_hs_18_0_18_0[c] + atp[c]	-0.003 ± 0	-0.007 ± 0.01	-0.011 ± 0.01	-0.039 ± 0.04
LPS2_18_0_18_0	dag_hs_18_0_18_0[c] + h2o[c] -> h[c] + ocdca[c] + mag_hs_18_0[c]	0.001 ± 0	0.001 ± 0	0.002 ± 0	0.008 ± 0.01
CDS_18_0_18_0	ctp[c] + h[c] + pa_hs_18_0_18_0[c] -> ppi[c] + cdpdag_hs_18_0_18_0[c]	0.002 ± 0	0.004 ± 0	0.006 ± 0	0.021 ± 0.01
CDIPTr_18_0_18_0	inost[c] + cdpdag_hs_18_0_18_0[c] -> cmp[c] + pail_hs_18_0_18_0[c] + h[c]	0.002 ± 0	0.004 ± 0	0.006 ± 0	0.021 ± 0.01
PIPLC_18_0_18_0	h2o[c] + pail_hs_18_0_18_0[c] -> dag_hs_18_0_18_0[c] + mi1p_D[c] + h[c]	0.001 ± 0	0.002 ± 0	0.003 ± 0	0.01 ± 0.01
PIK4_18_0_18_0	pail_hs_18_0_18_0[c] + atp[c] -> pail4p_hs_18_0_18_0[c] + h[c] + adp[c]	0.001 ± 0	0.002 ± 0	0.003 ± 0	0.011 ± 0.01
PI4PLC_18_0_18_0	h2o[c] + pail4p_hs_18_0_18_0[c] -> dag_hs_18_0_18_0[c] + h[c] + mi14p[c]	0.001 ± 0	0.001 ± 0	0.002 ± 0	0.006 ± 0
PI4P3K_18_0_18_0	pail4p_hs_18_0_18_0[c] + atp[c] -> pail34p_hs_18_0_18_0[c] + h[c] + adp[c]	0 ± 0	0.001 ± 0	0.001 ± 0	0.005 ± 0
PI34P5K_18_0_18_0	pail34p_hs_18_0_18_0[c] + atp[c] -> pail345p_hs_18_0_18_0[c] + h[c] + adp[c]	0 ± 0	0.001 ± 0	0.001 ± 0	0.005 ± 0
PI4P5K_18_0_18_0	atp[c] + pail45p_hs_18_0_18_0[c] -> pail345p_hs_18_0_18_0[c] + h[c] + adp[c]	0.002 ± 0	0.006 ± 0.01	0.01 ± 0.01	0.032 ± 0.04
PI345P3P_18_0_18_0	h2o[c] + pail345p_hs_18_0_18_0[c] -> pi[c] + pail45p_hs_18_0_18_0[c]	0.003 ± 0	0.007 ± 0.01	0.011 ± 0.01	0.036 ± 0.04
PI45PLC_18_0_18_0	h2o[c] + pail45p_hs_18_0_18_0[c] -> dag_hs_18_0_18_0[c] + h[c] + mi145p[c]	0 ± 0	0.001 ± 0	0.001 ± 0	0.005 ± 0
AGPAT1_18_0_18_1	alpha_hs_18_0[c] + odecoa[c] -> coa[c] + pa_hs_18_0_18_1[c]	0.001 ± 0	0.002 ± 0	0.003 ± 0	0.012 ± 0.01
PPAP_18_0_18_1	h2o[c] + pa_hs_18_0_18_1[c] -> dag_hs_18_0_18_1[c] + pi[c]	0.002 ± 0	0.006 ± 0.01	0.009 ± 0.01	0.033 ± 0.04
CEPTC_18_0_18_1	dag_hs_18_0_18_1[c] + cdpchol[c] -> cmp[c] + h[c] + pchol_hs_18_0_18_1[c]	0 ± 0	0.001 ± 0	0.001 ± 0	0.005 ± 0
PLA2_2_18_0_18_1	h2o[c] + pchol_hs_18_0_18_1[c] -> ocdcea[c] + h[c] + lpchol_hs_18_0[c]	0 ± 0	0.001 ± 0	0.001 ± 0	0.005 ± 0
DAGK_hs_18_0_18_1	h[c] + adp[c] + pa_hs_18_0_18_1[c] <=> dag_hs_18_0_18_1[c] + atp[c]	-0.003 ± 0	-0.008 ± 0.01	-0.012 ± 0.01	-0.043 ± 0.05
LPS2_18_0_18_1	dag_hs_18_0_18_1[c] + h2o[c] -> ocdcea[c] + h[c] + mag_hs_18_0[c]	0.001 ± 0	0.001 ± 0	0.002 ± 0	0.008 ± 0.01
CDS_18_0_18_1	ctp[c] + h[c] + pa_hs_18_0_18_1[c] -> ppi[c] + cdpdag_hs_18_0_18_1[c]	0.002 ± 0	0.004 ± 0	0.006 ± 0	0.022 ± 0.02
CDIPTr_18_0_18_1	inost[c] + cdpdag_hs_18_0_18_1[c] -> pail_hs_18_0_18_1[c] + cmp[c] + h[c]	0.002 ± 0	0.004 ± 0	0.006 ± 0	0.022 ± 0.02
PIPLC_18_0_18_1	pail_hs_18_0_18_1[c] + h2o[c] -> mi1p_D[c] + dag_hs_18_0_18_1[c] + h[c]	0.001 ± 0	0.002 ± 0	0.003 ± 0	0.011 ± 0.01
PIK4_18_0_18_1	pail_hs_18_0_18_1[c] + atp[c] -> pail4p_hs_18_0_18_1[c] + h[c] + adp[c]	0.001 ± 0	0.002 ± 0	0.003 ± 0	0.011 ± 0.01
PI4PLC_18_0_18_1	h2o[c] + pail4p_hs_18_0_18_1[c] -> dag_hs_18_0_18_1[c] + h[c] + mi14p[c]	0.001 ± 0	0.001 ± 0	0.002 ± 0	0.006 ± 0.01
PI4P3K_18_0_18_1	pail4p_hs_18_0_18_1[c] + atp[c] -> pail34p_hs_18_0_18_1[c] + h[c] + adp[c]	0 ± 0	0.001 ± 0	0.001 ± 0	0.005 ± 0
PI34P5K_18_0_18_1	pail34p_hs_18_0_18_1[c] + atp[c] -> h[c] + pail345p_hs_18_0_18_1[c] + adp[c]	0 ± 0	0.001 ± 0	0.001 ± 0	0.005 ± 0
PI4P5K_18_0_18_1	atp[c] + pail45p_hs_18_0_18_1[c] -> h[c] + pail345p_hs_18_0_18_1[c] + adp[c]	0.002 ± 0	0.006 ± 0.01	0.009 ± 0.01	0.032 ± 0.04
PI345P3P_18_0_18_1	h2o[c] + pail345p_hs_18_0_18_1[c] -> pi[c] + pail45p_hs_18_0_18_1[c]	0.003 ± 0	0.007 ± 0.01	0.011 ± 0.01	0.037 ± 0.04
PI45PLC_18_0_18_1	h2o[c] + pail45p_hs_18_0_18_1[c] -> dag_hs_18_0_18_1[c] + h[c] + mi145p[c]	0 ± 0	0.001 ± 0	0.001 ± 0	0.005 ± 0
AGPAT1_18_0_18_2	alpha_hs_18_0[c] + lnlccoa[c] -> coa[c] + pa_hs_18_0_18_2[c]	0.001 ± 0	0.002 ± 0	0.003 ± 0	0.011 ± 0.01
PPAP_18_0_18_2	h2o[c] + pa_hs_18_0_18_2[c] -> dag_hs_18_0_18_2[c] + pi[c]	0.002 ± 0	0.006 ± 0.01	0.009 ± 0.01	0.031 ± 0.03
CEPTC_18_0_18_2	dag_hs_18_0_18_2[c] + cdpchol[c] -> cmp[c] + h[c] + pchol_hs_18_0_18_2[c]	0 ± 0	0.001 ± 0	0.001 ± 0	0.004 ± 0
PLA2_2_18_0_18_2	h2o[c] + pchol_hs_18_0_18_2[c] -> lnlc[c] + h[c] + lpchol_hs_18_0[c]	0 ± 0	0.001 ± 0	0.001 ± 0	0.004 ± 0
DAGK_hs_18_0_18_2	h[c] + adp[c] + pa_hs_18_0_18_2[c] <=> dag_hs_18_0_18_2[c] + atp[c]	-0.003 ± 0	-0.008 ± 0.01	-0.012 ± 0.01	-0.042 ± 0.04
LPS2_18_0_18_2	dag_hs_18_0_18_2[c] + h2o[c] -> lnlc[c] + h[c] + mag_hs_18_0[c]	0.001 ± 0	0.001 ± 0	0.002 ± 0	0.007 ± 0.01
CDS_18_0_18_2	ctp[c] + h[c] + pa_hs_18_0_18_2[c] -> ppi[c] + cdpdag_hs_18_0_18_2[c]	0.002 ± 0	0.004 ± 0	0.006 ± 0	0.022 ± 0.01
CDIPTr_18_0_18_2	inost[c] + cdpdag_hs_18_0_18_2[c] -> cmp[c] + pail_hs_18_0_18_2[c] + h[c]	0.002 ± 0	0.004 ± 0	0.006 ± 0	0.022 ± 0.01
PIPLC_18_0_18_2	h2o[c] + pail_hs_18_0_18_2[c] -> dag_hs_18_0_18_2[c] + mi1p_D[c] + h[c]	0.001 ± 0	0.002 ± 0	0.003 ± 0	0.01 ± 0.01
PIK4_18_0_18_2	pail_hs_18_0_18_2[c] + atp[c] -> pail4p_hs_18_0_18_2[c] + h[c] + adp[c]	0.001 ± 0	0.002 ± 0	0.003 ± 0	0.012 ± 0.01
PI4PLC_18_0_18_2	h2o[c] + pail4p_hs_18_0_18_2[c] -> dag_hs_18_0_18_2[c] + h[c] + mi14p[c]	0.001 ± 0	0.001 ± 0	0.002 ± 0	0.007 ± 0.01
PI4P3K_18_0_18_2	pail4p_hs_18_0_18_2[c] + atp[c] -> pail34p_hs_18_0_18_2[c] + h[c] + adp[c]	0 ± 0	0.001 ± 0	0.001 ± 0	0.005 ± 0
PI34P5K_18_0_18_2	pail34p_hs_18_0_18_2[c] + atp[c] -> pail345p_hs_18_0_18_2[c] + h[c] + adp[c]	0 ± 0	0.001 ± 0	0.001 ± 0	0.005 ± 0
PI4P5K_18_0_18_2	atp[c] + pail45p_hs_18_0_18_2[c] -> pail345p_hs_18_0_18_2[c] + h[c] + adp[c]	0.002 ± 0	0.006 ± 0.01	0.009 ± 0.01	0.03 ± 0.03
PI345P3P_18_0_18_2	h2o[c] + pail345p_hs_18_0_18_2[c] -> pi[c] + pail45p_hs_18_0_18_2[c]	0.002 ± 0	0.007 ± 0.01	0.01 ± 0.01	0.035 ± 0.03
PI45PLC_18_0_18_2	h2o[c] + pail45p_hs_18_0_18_2[c] -> dag_hs_18_0_18_2[c] + h[c] + mi145p[c]	0 ± 0	0.001 ± 0	0.001 ± 0	0.005 ± 0
AGPAT1_18_0_20_4	arachdcoa[c] + alpha_hs_18_0[c] -> coa[c] + pa_hs_18_0_20_4[c]	0.001 ± 0	0.002 ± 0	0.004 ± 0	0.012 ± 0.01
PPAP_18_0_20_4	h2o[c] + pa_hs_18_0_20_4[c] -> pi[c] + dag_hs_18_0_20_4[c]	0.002 ± 0	0.006 ± 0.01	0.01 ± 0.01	0.033 ± 0.04
CEPTC_18_0_20_4	cdpchol[c] + dag_hs_18_0_20_4[c] -> cmp[c] + pchol_hs_18_0_20_4[c] + h[c]	0 ± 0	0.001 ± 0	0.001 ± 0	0.005 ± 0
PLA2_2_18_0_20_4	h2o[c] + pchol_hs_18_0_20_4[c] -> h[c] + lpchol_hs_18_0[c] + arachd[c]	0 ± 0	0.001 ± 0	0.001 ± 0	0.005 ± 0
DAGK_hs_18_0_20_4	h[c] + adp[c] + pa_hs_18_0_20_4[c] <=> atp[c] + dag_hs_18_0_20_4[c]	-0.003 ± 0	-0.007 ± 0.01	-0.012 ± 0.01	-0.042 ± 0.04
LPS2_18_0_20_4	h2o[c] + dag_hs_18_0_20_4[c] -> h[c] + arachd[c] + mag_hs_18_0[c]	0.001 ± 0	0.001 ± 0	0.002 ± 0	0.007 ± 0.01
CDS_18_0_20_4	ctp[c] + h[c] + pa_hs_18_0_20_4[c] -> cdpdag_hs_18_0_20_4[c] + ppi[c]	0.001 ± 0	0.004 ± 0	0.006 ± 0	0.021 ± 0.01
CDIPTr_18_0_20_4	cdpdag_hs_18_0_20_4[c] + inost[c] -> cmp[c] + pail_hs_18_0_20_4[c] + h[c]	0.001 ± 0	0.004 ± 0	0.006 ± 0	0.021 ± 0.01
PIPLC_18_0_20_4	h2o[c] + pail_hs_18_0_20_4[c] -> mi1p_D[c] + h[c] + dag_hs_18_0_20_4[c]	0.001 ± 0	0.002 ± 0	0.003 ± 0	0.009 ± 0.01
PIK4_18_0_20_4	pail_hs_18_0_20_4[c] + atp[c] -> pail4p_hs_18_0_20_4[c] + h[c] + adp[c]	0.001 ± 0	0.002 ± 0	0.003 ± 0	0.012 ± 0.01
PI4PLC_18_0_20_4	h2o[c] + pail4p_hs_18_0_20_4[c] -> h[c] + dag_hs_18_0_20_4[c] + mi14p[c]	0 ± 0	0.001 ± 0	0.002 ± 0	0.007 ± 0.01
PI4P3K_18_0_20_4	pail4p_hs_18_0_20_4[c] + atp[c] -> pail34p_hs_18_0_20_4[c] + h[c] + adp[c]	0 ± 0	0.001 ± 0	0.001 ± 0	0.005 ± 0
PI34P5K_18_0_20_4	pail34p_hs_18_0_20_4[c] + atp[c] -> pail345p_hs_18_0_20_4[c] + h[c] + adp[c]	0 ± 0	0.001 ± 0	0.001 ± 0	0.005 ± 0
PI4P5K_18_0_20_4	pail45p_hs_18_0_20_4[c] + atp[c] -> pail345p_hs_18_0_20_4[c] + h[c] + adp[c]	0.002 ± 0	0.006 ± 0.01	0.009 ± 0.01	0.031 ± 0.04
PI345P3P_18_0_20_4	h2o[c] + pail345p_hs_18_0_20_4[c] -> pail45p_hs_18_0_20_4[c] + pi[c]	0.003 ± 0	0.007 ± 0.01	0.01 ± 0.01	0.036 ± 0.04
PI45PLC_18_0_20_4	pail45p_hs_18_0_20_4[c] + h2o[c] -> h[c] + mi145p[c] + dag_hs_18_0_20_4[c]	0 ± 0	0.001 ± 0	0.001 ± 0	0.005 ± 0
AGPAT1_18_1_18_1	alpha_hs_18_1[c] + odecoa[c] -> pa_hs_18_1_18_1[c] + coa[c]	0.001 ± 0	0.002 ± 0	0.004 ± 0	0.012 ± 0.01
PPAP_18_1_18_1	h2o[c] + pa_hs_18_1_18_1[c] -> dag_hs_18_1_18_1[c] + pi[c]	0.002 ± 0	0.006 ± 0.01	0.01 ± 0.01	0.031 ± 0.04
CEPTC_18_1_18_1	dag_hs_18_1_18_1[c] + cdpchol[c] -> cmp[c] + pchol_hs_18_1_18_1[c] + h[c]	0 ± 0	0.001 ± 0	0.001 ± 0	0.004 ± 0
PLA2_2_18_1_18_1	h2o[c] + pchol_hs_18_1_18_1[c] -> ocdcea[c] + h[c] + lpchol_hs_18_1[c]	0 ± 0	0.001 ± 0	0.001 ± 0	0.004 ± 0
DAGK_hs_18_1_18_1	pa_hs_18_1_18_1[c] + h[c] + adp[c] <=> dag_hs_18_1_18_1[c] + atp[c]	-0.003 ± 0	-0.008 ± 0.01	-0.012 ± 0.01	-0.042 ± 0.04
LPS2_18_1_18_1	h2o[c] + dag_hs_18_1_18_1[c] -> ocdcea[c] + mag_hs_18_1[c] + h[c]	0.001 ± 0	0.001 ± 0	0.002 ± 0	0.008 ± 0.01
CDS_18_1_18_1	pa_hs_18_1_18_1[c] + ctp[c] + h[c] -> cdpdag_hs_18_1_18_1[c] + ppi[c]	0.002 ± 0	0.004 ± 0	0.006 ± 0	0.022 ± 0.01
CDIPTr_18_1_18_1	cdpdag_hs_18_1_18_1[c] + inost[c] -> cmp[c] + pail_hs_18_1_18_1[c] + h[c]	0.002 ± 0	0.004 ± 0	0.006 ± 0	0.022 ± 0.01
PIPLC_18_1_18_1	pail_hs_18_1_18_1[c] + h2o[c] -> mi1p_D[c] + dag_hs_18_1_18_1[c] + h[c]	0.001 ± 0	0.002 ± 0	0.003 ± 0	0.01 ± 0.01
PIK4_18_1_18_1	pail_hs_18_1_18_1[c] + atp[c] -> pail4p_hs_18_1_18_1[c] + h[c] + adp[c]	0.001 ± 0	0.002 ± 0	0.003 ± 0	0.012 ± 0.01
PI4PLC_18_1_18_1	h2o[c] + pail4p_hs_18_1_18_1[c] -> dag_hs_18_1_18_1[c] + h[c] + mi14p[c]	0.001 ± 0	0.001 ± 0	0.002 ± 0	0.007 ± 0.01
PI4P3K_18_1_18_1	pail4p_hs_18_1_18_1[c] + atp[c] -> pail34p_hs_18_1_18_1[c] + h[c] + adp[c]	0 ± 0	0.001 ± 0	0.001 ± 0	0.005 ± 0
PI34P5K_18_1_18_1	atp[c] + pail34p_hs_18_1_18_1[c] -> pail345p_hs_18_1_18_1[c] + h[c] + adp[c]	0 ± 0	0.001 ± 0	0.001 ± 0	0.005 ± 0
PI4P5K_18_1_18_1	atp[c] + pail45p_hs_18_1_18_1[c] -> pail345p_hs_18_1_18_1[c] + h[c] + adp[c]	0.002 ± 0	0.006 ± 0.01	0.009 ± 0.01	0.033 ± 0.04
PI345P3P_18_1_18_1	h2o[c] + pail345p_hs_18_1_18_1[c] -> pi[c] + pail45p_hs_18_1_18_1[c]	0.003 ± 0	0.007 ± 0.01	0.011 ± 0.01	0.038 ± 0.04
PI45PLC_18_1_18_1	h2o[c] + pail45p_hs_18_1_18_1[c] -> dag_hs_18_1_18_1[c] + h[c] + mi145p[c]	0 ± 0	0.001 ± 0	0.001 ± 0	0.005 ± 0
AGPAT1_18_1_18_2	alpha_hs_18_1[c] + lnlccoa[c] -> coa[c] + pa_hs_18_1_18_2[c]	0.001 ± 0	0.002 ± 0	0.003 ± 0	0.013 ± 0.01
PPAP_18_1_18_2	h2o[c] + pa_hs_18_1_18_2[c] -> pi[c] + dag_hs_18_1_18_2[c]	0.002 ± 0	0.006 ± 0.01	0.01 ± 0.01	0.032 ± 0.04
CEPTC_18_1_18_2	dag_hs_18_1_18_2[c] + cdpchol[c] -> cmp[c] + pchol_hs_18_1_18_2[c] + h[c]	0 ± 0	0.001 ± 0	0.001 ± 0	0.005 ± 0.01
PLA2_2_18_1_18_2	h2o[c] + pchol_hs_18_1_18_2[c] -> lnlc[c] + h[c] + lpchol_hs_18_1[c]	0 ± 0	0.001 ± 0	0.001 ± 0	0.005 ± 0.01
DAGK_hs_18_1_18_2	pa_hs_18_1_18_2[c] + h[c] + adp[c] <=> atp[c] + dag_hs_18_1_18_2[c]	-0.003 ± 0	-0.008 ± 0.01	-0.013 ± 0.01	-0.04 ± 0.04
LPS2_18_1_18_2	h2o[c] + dag_hs_18_1_18_2[c] -> lnlc[c] + mag_hs_18_1[c] + h[c]	0.001 ± 0	0.001 ± 0	0.002 ± 0	0.008 ± 0.01
CDS_18_1_18_2	pa_hs_18_1_18_2[c] + ctp[c] + h[c] -> ppi[c] + cdpdag_hs_18_1_18_2[c]	0.002 ± 0	0.004 ± 0	0.006 ± 0	0.02 ± 0.01
CDIPTr_18_1_18_2	inost[c] + cdpdag_hs_18_1_18_2[c] -> cmp[c] + h[c] + pail_hs_18_1_18_2[c]	0.002 ± 0	0.004 ± 0	0.006 ± 0	0.02 ± 0.01
PIPLC_18_1_18_2	h2o[c] + pail_hs_18_1_18_2[c] -> mi1p_D[c] + dag_hs_18_1_18_2[c] + h[c]	0.001 ± 0	0.002 ± 0	0.003 ± 0	0.01 ± 0.01
PIK4_18_1_18_2	atp[c] + pail_hs_18_1_18_2[c] -> pail4p_hs_18_1_18_2[c] + h[c] + adp[c]	0.001 ± 0	0.002 ± 0	0.003 ± 0	0.01 ± 0.01
PI4PLC_18_1_18_2	h2o[c] + pail4p_hs_18_1_18_2[c] -> dag_hs_18_1_18_2[c] + h[c] + mi14p[c]	0 ± 0	0.001 ± 0	0.002 ± 0	0.006 ± 0
PI4P3K_18_1_18_2	atp[c] + pail4p_hs_18_1_18_2[c] -> h[c] + adp[c] + pail34p_hs_18_1_18_2[c]	0 ± 0	0.001 ± 0	0.001 ± 0	0.005 ± 0
PI34P5K_18_1_18_2	atp[c] + pail34p_hs_18_1_18_2[c] -> h[c] + adp[c] + pail345p_hs_18_1_18_2[c]	0 ± 0	0.001 ± 0	0.001 ± 0	0.005 ± 0
PI4P5K_18_1_18_2	atp[c] + pail45p_hs_18_1_18_2[c] -> h[c] + adp[c] + pail345p_hs_18_1_18_2[c]	0.002 ± 0	0.006 ± 0.01	0.009 ± 0.01	0.032 ± 0.03
PI345P3P_18_1_18_2	h2o[c] + pail345p_hs_18_1_18_2[c] -> pi[c] + pail45p_hs_18_1_18_2[c]	0.003 ± 0	0.007 ± 0.01	0.011 ± 0.01	0.037 ± 0.03
PI45PLC_18_1_18_2	h2o[c] + pail45p_hs_18_1_18_2[c] -> dag_hs_18_1_18_2[c] + h[c] + mi145p[c]	0 ± 0	0.001 ± 0	0.001 ± 0	0.005 ± 0
AGPAT1_18_1_20_4	alpha_hs_18_1[c] + arachdcoa[c] -> coa[c] + pa_hs_18_1_20_4[c]	0.001 ± 0	0.002 ± 0	0.004 ± 0	0.013 ± 0.01
PPAP_18_1_20_4	h2o[c] + pa_hs_18_1_20_4[c] -> pi[c] + dag_hs_18_1_20_4[c]	0.002 ± 0	0.006 ± 0.01	0.01 ± 0.01	0.031 ± 0.03
CEPTC_18_1_20_4	cdpchol[c] + dag_hs_18_1_20_4[c] -> cmp[c] + h[c] + pchol_hs_18_1_20_4[c]	0 ± 0	0.001 ± 0	0.001 ± 0	0.005 ± 0.01
PLA2_2_18_1_20_4	h2o[c] + pchol_hs_18_1_20_4[c] -> h[c] + arachd[c] + lpchol_hs_18_1[c]	0 ± 0	0.001 ± 0	0.001 ± 0	0.005 ± 0.01
DAGK_hs_18_1_20_4	pa_hs_18_1_20_4[c] + h[c] + adp[c] <=> atp[c] + dag_hs_18_1_20_4[c]	-0.003 ± 0	-0.007 ± 0.01	-0.012 ± 0.01	-0.04 ± 0.04
LPS2_18_1_20_4	h2o[c] + dag_hs_18_1_20_4[c] -> mag_hs_18_1[c] + h[c] + arachd[c]	0.001 ± 0	0.001 ± 0	0.002 ± 0	0.008 ± 0.01
CDS_18_1_20_4	pa_hs_18_1_20_4[c] + ctp[c] + h[c] -> ppi[c] + cdpdag_hs_18_1_20_4[c]	0.002 ± 0	0.004 ± 0	0.007 ± 0	0.022 ± 0.01
CDIPTr_18_1_20_4	inost[c] + cdpdag_hs_18_1_20_4[c] -> cmp[c] + h[c] + pail_hs_18_1_20_4[c]	0.002 ± 0	0.004 ± 0	0.007 ± 0	0.022 ± 0.01
PIPLC_18_1_20_4	h2o[c] + pail_hs_18_1_20_4[c] -> mi1p_D[c] + h[c] + dag_hs_18_1_20_4[c]	0.001 ± 0	0.002 ± 0	0.003 ± 0	0.01 ± 0.01
PIK4_18_1_20_4	atp[c] + pail_hs_18_1_20_4[c] -> h[c] + adp[c] + pail4p_hs_18_1_20_4[c]	0.001 ± 0	0.002 ± 0	0.004 ± 0	0.012 ± 0.01
PI4PLC_18_1_20_4	h2o[c] + pail4p_hs_18_1_20_4[c] -> h[c] + mi14p[c] + dag_hs_18_1_20_4[c]	0 ± 0	0.001 ± 0	0.002 ± 0	0.008 ± 0.01
PI4P3K_18_1_20_4	atp[c] + pail4p_hs_18_1_20_4[c] -> h[c] + adp[c] + pail34p_hs_18_1_20_4[c]	0 ± 0	0.001 ± 0	0.002 ± 0	0.004 ± 0
PI34P5K_18_1_20_4	atp[c] + pail34p_hs_18_1_20_4[c] -> pail345p_hs_18_1_20_4[c] + h[c] + adp[c]	0 ± 0	0.001 ± 0	0.002 ± 0	0.004 ± 0
PI4P5K_18_1_20_4	pail45p_hs_18_1_20_4[c] + atp[c] -> pail345p_hs_18_1_20_4[c] + h[c] + adp[c]	0.002 ± 0	0.005 ± 0.01	0.009 ± 0.01	0.031 ± 0.04
PI345P3P_18_1_20_4	h2o[c] + pail345p_hs_18_1_20_4[c] -> pail45p_hs_18_1_20_4[c] + pi[c]	0.002 ± 0	0.006 ± 0.01	0.011 ± 0.01	0.035 ± 0.04
PI45PLC_18_1_20_4	h2o[c] + pail45p_hs_18_1_20_4[c] -> h[c] + mi145p[c] + dag_hs_18_1_20_4[c]	0 ± 0	0.001 ± 0	0.002 ± 0	0.004 ± 0
AGPAT1_18_2_18_2	alpha_hs_18_2[c] + lnlccoa[c] -> pa_hs_18_2_18_2[c] + coa[c]	0.001 ± 0	0.002 ± 0	0.004 ± 0	0.013 ± 0.01
PPAP_18_2_18_2	pa_hs_18_2_18_2[c] + h2o[c] -> pi[c] + dag_hs_18_2_18_2[c]	0.002 ± 0	0.006 ± 0.01	0.009 ± 0.01	0.031 ± 0.03
CEPTC_18_2_18_2	cdpchol[c] + dag_hs_18_2_18_2[c] -> pchol_hs_18_2_18_2[c] + cmp[c] + h[c]	0 ± 0	0.001 ± 0	0.001 ± 0	0.005 ± 0.01
PLA2_2_18_2_18_2	pchol_hs_18_2_18_2[c] + h2o[c] -> lnlc[c] + h[c] + lpchol_hs_18_2[c]	0 ± 0	0.001 ± 0	0.001 ± 0	0.005 ± 0.01
DAGK_hs_18_2_18_2	pa_hs_18_2_18_2[c] + h[c] + adp[c] <=> atp[c] + dag_hs_18_2_18_2[c]	-0.003 ± 0	-0.008 ± 0.01	-0.012 ± 0.01	-0.04 ± 0.04
LPS2_18_2_18_2	h2o[c] + dag_hs_18_2_18_2[c] -> lnlc[c] + h[c] + mag_hs_18_2[c]	0.001 ± 0	0.001 ± 0	0.002 ± 0	0.008 ± 0.01
CDS_18_2_18_2	pa_hs_18_2_18_2[c] + ctp[c] + h[c] -> cdpdag_hs_18_2_18_2[c] + ppi[c]	0.002 ± 0	0.004 ± 0	0.006 ± 0	0.022 ± 0.01
CDIPTr_18_2_18_2	cdpdag_hs_18_2_18_2[c] + inost[c] -> cmp[c] + pail_hs_18_2_18_2[c] + h[c]	0.002 ± 0	0.004 ± 0	0.006 ± 0	0.022 ± 0.01
PIPLC_18_2_18_2	h2o[c] + pail_hs_18_2_18_2[c] -> mi1p_D[c] + h[c] + dag_hs_18_2_18_2[c]	0.001 ± 0	0.002 ± 0	0.003 ± 0	0.01 ± 0.01
PIK4_18_2_18_2	pail_hs_18_2_18_2[c] + atp[c] -> h[c] + adp[c] + pail4p_hs_18_2_18_2[c]	0.001 ± 0	0.002 ± 0	0.003 ± 0	0.012 ± 0.01
PI4PLC_18_2_18_2	h2o[c] + pail4p_hs_18_2_18_2[c] -> h[c] + mi14p[c] + dag_hs_18_2_18_2[c]	0 ± 0	0.001 ± 0	0.002 ± 0	0.007 ± 0.01
PI4P3K_18_2_18_2	atp[c] + pail4p_hs_18_2_18_2[c] -> pail34p_hs_18_2_18_2[c] + h[c] + adp[c]	0 ± 0	0.001 ± 0	0.002 ± 0	0.005 ± 0.01
PI34P5K_18_2_18_2	pail34p_hs_18_2_18_2[c] + atp[c] -> pail345p_hs_18_2_18_2[c] + h[c] + adp[c]	0 ± 0	0.001 ± 0	0.002 ± 0	0.005 ± 0.01
PI4P5K_18_2_18_2	pail45p_hs_18_2_18_2[c] + atp[c] -> pail345p_hs_18_2_18_2[c] + h[c] + adp[c]	0.002 ± 0	0.006 ± 0.01	0.009 ± 0.01	0.032 ± 0.04
PI345P3P_18_2_18_2	pail345p_hs_18_2_18_2[c] + h2o[c] -> pail45p_hs_18_2_18_2[c] + pi[c]	0.003 ± 0	0.007 ± 0.01	0.011 ± 0.01	0.037 ± 0.04
PI45PLC_18_2_18_2	h2o[c] + pail45p_hs_18_2_18_2[c] -> h[c] + mi145p[c] + dag_hs_18_2_18_2[c]	0 ± 0	0.001 ± 0	0.002 ± 0	0.005 ± 0.01
AGPAT1_18_2_20_4	arachdcoa[c] + alpha_hs_18_2[c] -> coa[c] + pa_hs_18_2_20_4[c]	0.001 ± 0	0.002 ± 0	0.004 ± 0	0.012 ± 0.01
PPAP_18_2_20_4	h2o[c] + pa_hs_18_2_20_4[c] -> pi[c] + dag_hs_18_2_20_4[c]	0.002 ± 0	0.006 ± 0.01	0.01 ± 0.01	0.03 ± 0.03
CEPTC_18_2_20_4	cdpchol[c] + dag_hs_18_2_20_4[c] -> cmp[c] + h[c] + pchol_hs_18_2_20_4[c]	0 ± 0	0.001 ± 0	0.001 ± 0	0.005 ± 0
PLA2_2_18_2_20_4	h2o[c] + pchol_hs_18_2_20_4[c] -> h[c] + lpchol_hs_18_2[c] + arachd[c]	0 ± 0	0.001 ± 0	0.001 ± 0	0.005 ± 0
DAGK_hs_18_2_20_4	pa_hs_18_2_20_4[c] + h[c] + adp[c] <=> atp[c] + dag_hs_18_2_20_4[c]	-0.003 ± 0	-0.008 ± 0.01	-0.012 ± 0.01	-0.039 ± 0.03
LPS2_18_2_20_4	h2o[c] + dag_hs_18_2_20_4[c] -> h[c] + arachd[c] + mag_hs_18_2[c]	0.001 ± 0	0.001 ± 0	0.002 ± 0	0.007 ± 0.01
CDS_18_2_20_4	ctp[c] + pa_hs_18_2_20_4[c] + h[c] -> ppi[c] + cdpdag_hs_18_2_20_4[c]	0.001 ± 0	0.004 ± 0	0.006 ± 0	0.021 ± 0.01
CDIPTr_18_2_20_4	inost[c] + cdpdag_hs_18_2_20_4[c] -> cmp[c] + pail_hs_18_2_20_4[c] + h[c]	0.001 ± 0	0.004 ± 0	0.006 ± 0	0.021 ± 0.01
PIPLC_18_2_20_4	h2o[c] + pail_hs_18_2_20_4[c] -> mi1p_D[c] + h[c] + dag_hs_18_2_20_4[c]	0.001 ± 0	0.002 ± 0	0.003 ± 0	0.01 ± 0.01
PIK4_18_2_20_4	pail_hs_18_2_20_4[c] + atp[c] -> pail4p_hs_18_2_20_4[c] + h[c] + adp[c]	0.001 ± 0	0.002 ± 0	0.003 ± 0	0.012 ± 0.01
PI4PLC_18_2_20_4	h2o[c] + pail4p_hs_18_2_20_4[c] -> h[c] + dag_hs_18_2_20_4[c] + mi14p[c]	0 ± 0	0.001 ± 0	0.002 ± 0	0.007 ± 0.01
PI4P3K_18_2_20_4	atp[c] + pail4p_hs_18_2_20_4[c] -> pail34p_hs_18_2_20_4[c] + h[c] + adp[c]	0 ± 0	0.001 ± 0	0.001 ± 0	0.004 ± 0
PI34P5K_18_2_20_4	pail34p_hs_18_2_20_4[c] + atp[c] -> pail345p_hs_18_2_20_4[c] + h[c] + adp[c]	0 ± 0	0.001 ± 0	0.001 ± 0	0.004 ± 0
PI4P5K_18_2_20_4	atp[c] + pail45p_hs_18_2_20_4[c] -> pail345p_hs_18_2_20_4[c] + h[c] + adp[c]	0.002 ± 0	0.005 ± 0	0.01 ± 0.01	0.031 ± 0.03
PI345P3P_18_2_20_4	h2o[c] + pail345p_hs_18_2_20_4[c] -> pi[c] + pail45p_hs_18_2_20_4[c]	0.003 ± 0	0.006 ± 0	0.011 ± 0.01	0.035 ± 0.03
PI45PLC_18_2_20_4	h2o[c] + pail45p_hs_18_2_20_4[c] -> h[c] + mi145p[c] + dag_hs_18_2_20_4[c]	0 ± 0	0.001 ± 0	0.001 ± 0	0.004 ± 0
AGPAT1_20_4_20_4	alpha_hs_20_4[c] + arachdcoa[c] -> pa_hs_20_4_20_4[c] + coa[c]	0.001 ± 0	0.002 ± 0	0.004 ± 0	0.012 ± 0.01
PPAP_20_4_20_4	h2o[c] + pa_hs_20_4_20_4[c] -> dag_hs_20_4_20_4[c] + pi[c]	0.002 ± 0	0.006 ± 0.01	0.009 ± 0.01	0.031 ± 0.04
CEPTC_20_4_20_4	dag_hs_20_4_20_4[c] + cdpchol[c] -> cmp[c] + h[c] + pchol_hs_20_4_20_4[c]	0 ± 0	0.001 ± 0	0.001 ± 0	0.004 ± 0
PLA2_2_20_4_20_4	h2o[c] + pchol_hs_20_4_20_4[c] -> h[c] + lpchol_hs_20_4[c] + arachd[c]	0 ± 0	0.001 ± 0	0.001 ± 0	0.004 ± 0
DAGK_hs_20_4_20_4	pa_hs_20_4_20_4[c] + h[c] + adp[c] <=> dag_hs_20_4_20_4[c] + atp[c]	-0.003 ± 0	-0.008 ± 0.01	-0.011 ± 0.01	-0.041 ± 0.04
LPS2_20_4_20_4	dag_hs_20_4_20_4[c] + h2o[c] -> mag_hs_20_4[c] + h[c] + arachd[c]	0.001 ± 0	0.001 ± 0	0.002 ± 0	0.008 ± 0.01
CDS_20_4_20_4	pa_hs_20_4_20_4[c] + ctp[c] + h[c] -> ppi[c] + cdpdag_hs_20_4_20_4[c]	0.002 ± 0	0.004 ± 0	0.006 ± 0	0.022 ± 0.01
CDIPTr_20_4_20_4	inost[c] + cdpdag_hs_20_4_20_4[c] -> cmp[c] + pail_hs_20_4_20_4[c] + h[c]	0.002 ± 0	0.004 ± 0	0.006 ± 0	0.022 ± 0.01
PIPLC_20_4_20_4	h2o[c] + pail_hs_20_4_20_4[c] -> dag_hs_20_4_20_4[c] + mi1p_D[c] + h[c]	0.001 ± 0	0.002 ± 0	0.003 ± 0	0.01 ± 0.01
PIK4_20_4_20_4	pail_hs_20_4_20_4[c] + atp[c] -> h[c] + adp[c] + pail4p_hs_20_4_20_4[c]	0.001 ± 0	0.002 ± 0	0.003 ± 0	0.012 ± 0.01
PI4PLC_20_4_20_4	h2o[c] + pail4p_hs_20_4_20_4[c] -> dag_hs_20_4_20_4[c] + h[c] + mi14p[c]	0.001 ± 0	0.001 ± 0	0.002 ± 0	0.007 ± 0.01
PI4P3K_20_4_20_4	atp[c] + pail4p_hs_20_4_20_4[c] -> h[c] + pail34p_hs_20_4_20_4[c] + adp[c]	0 ± 0	0.001 ± 0	0.001 ± 0	0.005 ± 0.01
PI34P5K_20_4_20_4	atp[c] + pail34p_hs_20_4_20_4[c] -> pail345p_hs_20_4_20_4[c] + h[c] + adp[c]	0 ± 0	0.001 ± 0	0.001 ± 0	0.005 ± 0.01
PI4P5K_20_4_20_4	pail45p_hs_20_4_20_4[c] + atp[c] -> pail345p_hs_20_4_20_4[c] + h[c] + adp[c]	0.002 ± 0	0.006 ± 0.01	0.009 ± 0.01	0.03 ± 0.03
PI345P3P_20_4_20_4	h2o[c] + pail345p_hs_20_4_20_4[c] -> pail45p_hs_20_4_20_4[c] + pi[c]	0.003 ± 0	0.007 ± 0.01	0.011 ± 0.01	0.035 ± 0.03
PI45PLC_20_4_20_4	h2o[c] + pail45p_hs_20_4_20_4[c] -> dag_hs_20_4_20_4[c] + h[c] + mi145p[c]	0 ± 0	0.001 ± 0	0.001 ± 0	0.005 ± 0.01
PAFH	h2o[c] + paf_hs[c] -> ac[c] + h[c] + ak2lgchol_hs[c]	0.002 ± 0	0.004 ± 0	0.006 ± 0.01	0.02 ± 0.02
PAFS	accoa[c] + ak2lgchol_hs[c] -> coa[c] + paf_hs[c]	0.002 ± 0	0.004 ± 0	0.006 ± 0.01	0.02 ± 0.02
PYRt2m	pyr[c] + h[c] <=> h[m] + pyr[m]	0.135 ± 0	0.188 ± 0	0.215 ± 0.01	0.773 ± 0.03
sink_Tyr_ggn	Tyr_ggn[c] <=>	0 ± 0	0 ± 0	0 ± 0	0 ± 0
GLYt2r	gly[e] + h[e] <=> gly[c] + h[c]	0.001 ± 0	0.006 ± 0	0.001 ± 0	0.026 ± 0
PROD2m	fad[m] + pro_L[m] <=> 1pyr5c[m] + fadh2[m] + h[m]	0.003 ± 0	0.012 ± 0.01	0.017 ± 0.02	0.065 ± 0.07
HXANtx	hxan[c] <=> hxan[x]	0 ± 0	0 ± 0	-0.003 ± 0	0.001 ± 0
XAO2x	hxan[x] + o2[x] + h2o[x] <=> h2o2[x] + xan[x]	0 ± 0	0 ± 0	-0.003 ± 0	0.001 ± 0
DM_glygn3_c	glygn3[c] <=>	0 ± 0	0 ± 0	0 ± 0	0 ± 0
sink_adp_c	adp[c] <=>	0 ± 0	0 ± 0	0 ± 0	0.001 ± 0
DM_atp_c	h2o[c] + atp[c] <=> pi[c] + h[c] + adp[c]	2.898 ± 0	7.649 ± 0	12.129 ± 0	40.931 ± 0.02
AMPt	amp[e] <=> amp[c]	-0.004 ± 0	-0.051 ± 0.02	-0.021 ± 0.03	-0.22 ± 0.09
ATPtm	atp[m] + adp[c] -> atp[c] + adp[m]	2.199 ± 0.01	6.534 ± 0.03	11.039 ± 0.05	38.847 ± 0.17
H2Otm	h2o[c] <=> h2o[m]	-2.754 ± 0.02	-8.375 ± 0.04	-14.198 ± 0.09	-49.39 ± 0.29
H2Ot	h2o[e] <=> h2o[c]	-0.503 ± 0.01	-1.853 ± 0.03	-3.121 ± 0.06	-10.578 ± 0.18
PIt9	2 na1[e] + pi[e] <=> 2 na1[c] + pi[c]	0.003 ± 0	0.05 ± 0.02	0.021 ± 0.03	0.19 ± 0.09
CO2tm	co2[c] <=> co2[m]	-0.565 ± 0.02	-1.778 ± 0.05	-3.18 ± 0.08	-10.267 ± 0.25
NH4t3r	nh4[c] + h[e] <=> nh4[e] + h[c]	0.034 ± 0.01	0.049 ± 0.01	0.115 ± 0.02	0.202 ± 0.06
Ht	h[e] <=> h[c]	0.059 ± 0.01	-0.112 ± 0.02	-0.019 ± 0.05	-0.496 ± 0.14
GLNt	gln_L[e] <=> gln_L[c]	-0.003 ± 0	0.019 ± 0	0.031 ± 0	0.085 ± 0
EX_acon(e)	acon[e] <=>	0.008 ± 0	-0.002 ± 0	0.033 ± 0	0.025 ± 0
acontT2	acon[e] <=> acon[c]	-0.008 ± 0	0.002 ± 0	-0.033 ± 0	-0.025 ± 0
ACONT1	cit[c] <=> acon[c]	0.032 ± 0.02	0.064 ± 0.05	0.142 ± 0.08	0.397 ± 0.26
ACONT2	acon[c] <=> icit[c]	0.024 ± 0.02	0.066 ± 0.05	0.109 ± 0.08	0.372 ± 0.26
AKGMALtm	mal_L[c] + akg[m] <=> mal_L[m] + akg[c]	0.1 ± 0.01	0.183 ± 0.03	0.19 ± 0.05	0.769 ± 0.17
ASPGLUm	asp_L[m] + h[c] + glu_L[c] <=> glu_L[m] + h[m] + asp_L[c]	0.125 ± 0.02	0.268 ± 0.05	0.308 ± 0.09	1.227 ± 0.27
CITtam	mal_L[m] + h[c] + cit[c] <=> mal_L[c] + h[m] + cit[m]	-0.025 ± 0.02	-0.084 ± 0.05	-0.116 ± 0.08	-0.425 ± 0.26
PEPtam	h[c] + cit[c] + pep[m] <=> pep[c] + h[m] + cit[m]	0.036 ± 0	NA	0.028 ± 0	NA
Lac_D_Transport	lac_D[c] + h[c] <=> h[e] + lac_D[e]	0 ± 0	0.001 ± 0	0.002 ± 0	0.006 ± 0
EX_LacD_e	lac_D[e] <=>	0 ± 0	0.001 ± 0	0.002 ± 0	0.006 ± 0
PPCKm	gtp[m] + oaa[m] -> gdp[m] + co2[m] + pep[m]	0.036 ± 0	NA	0.028 ± 0	NA
ACt2m	ac[c] + h[c] <=> h[m] + ac[m]	0.001 ± 0	0.598 ± 0.01	1.185 ± 0.01	3.473 ± 0.04
ACSm	atp[m] + coa[m] + ac[m] -> accoa[m] + amp[m] + ppi[m]	0.001 ± 0	0.598 ± 0.01	1.185 ± 0.01	3.473 ± 0.04
PPAm	h2o[m] + ppi[m] -> 2 pi[m] + h[m]	0.001 ± 0	0.598 ± 0.01	1.185 ± 0.01	3.473 ± 0.04
ADK1m	atp[m] + amp[m] <=> 2 adp[m]	0.001 ± 0	0.598 ± 0.01	1.185 ± 0.01	3.473 ± 0.04
RPE	ru5p_D[c] <=> xu5p_D[c]	0.004 ± 0	0.012 ± 0.01	0.016 ± 0.02	0.061 ± 0.05
NH4D	nh4[c] <=> nh4[m]	-0.026 ± 0.01	-0.026 ± 0.01	-0.094 ± 0.02	-0.108 ± 0.06
EX_phosphatidylcholine(e)	pchol_hs_16_0_18_0[c] <=>	-0.002 ± 0	-0.003 ± 0	-0.001 ± 0	-0.039 ± 0
CHOLK	chol[c] + atp[c] -> cholp[c] + h[c] + adp[c]	0.006 ± 0	0.014 ± 0	0.021 ± 0.01	0.076 ± 0.02
ASNS1	gln_L[c] + h2o[c] + atp[c] + asp_L[c] -> asn_L[c] + ppi[c] + h[c] + glu_L[c] + amp[c]	0 ± 0	0.001 ± 0	0.001 ± 0	0.007 ± 0
ASNtN1	2 na1[e] + h[c] + asn_L[e] <=> 2 na1[c] + asn_L[c] + h[e]	-0.001 ± 0	-0.021 ± 0	-0.002 ± 0	-0.069 ± 0
sink_orn[c]	orn[c] <=>	-0.035 ± 0.01	-0.017 ± 0.01	-0.052 ± 0.02	-0.103 ± 0.06

## Sheet: Mean Flux at 4 degrees
ID	Flux
sink_xan_c	0.00131521
EX_ac(e)	0.000516438
EX_ade(e)	-0.0220173
EX_adn(e)	0.000224817
EX_adprib(e)	0.000346365
EX_amp(e)	0.000144605
EX_arg_L(e)	0.0060226
EX_asn_L(e)	0.000471263
EX_bilirub(e)	0.000168262
EX_chol(e)	0.00346554
EX_cit(e)	-0.097977
EX_co(e)	0.000168262
EX_co2(e)	1.24377
EX_fru(e)	0.000173095
EX_glc_D(e)	-1
EX_gln_L(e)	0.00572928
EX_gly(e)	-0.00269219
EX_glyb(e)	-0.00134609
EX_h(e)	1.58803
EX_h2o(e)	1.06042
EX_h2o2(e)	0.0142462
EX_hco3(e)	0.0224045
EX_hdca(e)	5.56748e-05
EX_hxan(e)	0.0219681
EX_ile_L(e)	-0.00414658
EX_ins(e)	0.000176745
EX_lac_L(e)	1.78845
EX_met_L(e)	0.00134609
EX_na1(e)	-0.0333523
EX_nad(e)	-0.000346365
EX_ncam(e)	0.000346365
EX_nh4(e)	0.0723567
EX_o2(e)	-1.25025
EX_o2s(e)	0.0133171
EX_ocdca(e)	5.01403e-05
EX_pi(e)	0.0029378
EX_pro_L(e)	0.0691083
EX_pyr(e)	0.000469738
EX_ser_L(e)	0.00269219
EX_succ(e)	0.000746515
EX_urate(e)	-0.000657603
sink_mal_L_c	0.000699972
sink_na1	0.0333523
10FTHF7GLUtl	0.00134609
10FTHF7GLUtm	0.00134609
10FTHFtl	-0.00134609
3MOPt2im	0.00414658
5AOPtm	-0.00134609
ACACT10m	0.00414658
ACCOAC	0.00454936
ACITL	0.00762912
ACOAD10m	0.00414658
ACONTm	0.398844
ACS	0.00214004
ACt2r	-0.000516438
ADA	0.0105325
ADAe	0.000176745
ADEt	0.0220173
ADK1	0.083569
ADNCYC	0.00208788
ADNK1	0.00760046
ADNt	0.00851889
ADPRDP	0.00157655
ADPT	0.00301105
ADSK	0.00153185
AHC	0.00134609
AKGDm	0.444239
ALAGLNexR	0.00145027
ALASm	0.00134609
ALCD1	-0.00215911
ALCD21_L	0.00300369
ALR	0.00363688
ALR2	0.00300369
ALR3	0.00300369
AMPDA	0.00135488
ARGSL	0.0060226
ARGSS	0.0060226
ARGt5r	-0.0060226
ASNALANaEx	0.00145027
ASNSERNaEx	0.00124192
ASPTA	0.260014
ASPTAm	-0.266508
ATPS4m	4.33224
BHMT	0.00134609
BILIRED	0.000168262
BILIRUBt2	-0.000168262
BPNT	0.00153185
C160CPT1	0.00392986
C160CPT2	0.00392986
C160CRNt	0.00392986
C180CPT1	0.00575611
C180CPT2	0.00575611
C180CRNt	0.00575611
CATm	0.00723497
CBPSam	0.00594989
CHLPCTD	0.0105823
CHOLtu	-0.00346554
CITRtm	0.00594989
CITt4_2	0.097977
CO2t	-1.24377
COt	0.000168262
CPPPGO	0.000168262
CRNtim	0.00968596
CSm	0.37664
CYOOm2	1.20859
CYOR_u10m	2.4585
CYTK1	0.120487
CYTK6	-0.0602435
DADA	0.0107382
DMGDHm	0.00134609
DMGtm	0.00134609
DPGM	0.00521142
DPGase	0.00521142
ECOAH9m	0.00414658
ENO	1.99334
ESTSULT	0.00153185
ETF	0.542626
ETFQO	0.542626
FACOAL160i	0.0153639
FACOAL180i	0.0157993
FACOAL181i	0.0109758
FACOAL1821	0.0110567
FACOAL204i	0.0109299
FALDH	0.00134609
FALDtm	0.00134609
FAOXC160	0.005205
FAOXC16080m	0.00448096
FAOXC180	0.00575611
FAOXC80	0.00448096
FAS100COA	0.000298926
FAS120COA	0.000298926
FAS140COA	0.000298926
FAS160COA	0.000298926
FAS180COA	0.00115296
FAS80COA_L	0.000298926
FATP1t	5.56748e-05
FBA	0.965968
FBA2	0.0300069
FCLTm	0.000168262
FE2tm	0.000168262
FPGS7m	0.00134609
FPGS8m	0.00134609
FPGS9m	0.00134609
FRUt1r	-0.000173095
FTHFL	0.00134609
FUMm	0.452316
FUMtm	0.0060226
G3PD1	-0.0042381
G3PD2m	0.00889139
G5SADrm	0.0691083
G6PDH2r	0.0122817
GALU	0.00319799
GAPD	1.99334
GGH_10FTHF5GLUl	0.00134609
GGH_10FTHF6GLUl	0.00134609
GGH_10FTHF7GLUl	0.00134609
GGNG	0.000290726
GHMT2r	-0.00269219
GK1	0.00218133
GLBRAN	0.000290726
GLCt1	1
GLDBRAN	0.000290726
GLGNS1	0.000290726
GLNS	0.00620054
GLPASE1	0.000290726
GLPASE2	0.000267396
GLUDym	0.0610317
GLUt7l	0.00807657
GLYBt4_2r	0.00134609
GLYK	0.0167871
GLYOX	0.000334615
GND	0.0122817
GPDDA1	0.0152356
GTHO	0.00205876
GTHOm	0.00171798
GTHP	0.00205876
GTHPm	0.00171798
GUACYC	0.00218133
H2CO3D	0.0269538
H2CO3D2	-0.0269538
H2O2t	-0.0142462
H2O2tm	-0.00919132
H2Otly	0.00807657
HACD9m	0.00414658
HCO3Em	0.0100965
HEX1	0.943607
HEX7	0.0283758
HMBS	0.000168262
HOXG	0.000168262
HXPRT	0.00241047
HYXNt	-0.0219681
ICDHxm	0.359849
ICDHyr	0.0511242
ICDHyrm	0.0389949
ILETA	0.00414658
ILEtec	0.00414658
KAS8	0.000186274
KHK	0.0300069
L_LACt2r	1.78845
LALDO2	0.00023873
LALDO2x	0.000349847
LCADi	0.00300369
LCADi_D	0.000588577
LDH_L	1.78544
LGTHL	0.000334615
LSOProd	0.0826212
MDH	-0.267643
MDHm	0.719259
METtec	-0.00134609
MGSA	0.00377233
MGSA2	0.00379143
MI145PP	0.0112595
MI14PP	0.0269963
MI1PP	0.0226649
MI4PP	0.0269963
MMEm	-0.00414658
MMMm	0.00414658
MTHFC	-0.00269219
MTHFCm	0.00134609
MTHFD	-0.00269219
MTHFDm	0.00134609
NADH2_u10m	1.91587
NADN	0.00157655
NADNe	0.000346365
NDPK1	0.00218133
NDPK1m	-0.370928
NDPK2	0.00319799
NMNATr	0.00157655
NTD11	0.00376536
NTD2	0.00441887
NTD7e	0.00892045
O2St	0.0133171
O2Stm	-0.0318627
O2t	1.25025
O2tm	1.25885
OCBTm	0.00594989
OCDCAtr	-5.01403e-05
OIVD3m	0.00414658
ORNTArm	0.0691083
ORNt3m	-0.0750582
P5CRm	0.038623
P5CRxm	0.0375301
PDE1	0.00208788
PDE4	0.00218133
PDHm	0.287171
PFK	0.965968
PGI	0.928999
PGK	1.98813
PGL	0.0122817
PGM	1.99334
PGMT	-0.00232581
PHEMEtm	0.000168262
PIt2m_2	4.75628
PNP	-0.00157655
PPA	0.149
PPBNGS	0.000673047
PPCOACm	0.00414658
PPM	0.00445333
PPPG9tm	0.000168262
PPPGOm	8.41309e-05
PRDX	0.00215911
PROt4_2r	-0.0691083
PROtm	-0.0691083
PRPPS	0.00542152
PUNP1	-0.00826802
PUNP2	-0.0107382
PUNP5	0.0142979
PUNP6	0.0107382
PYK	2.06945
PYRt2r	-0.000469738
RNMK	0.00157655
RPI	-0.00368834
SADT	0.00153185
SARDHm	0.00134609
SBTD_D2	0.0585557
SBTR	0.0585557
SERGLNexR	-0.00145027
SFGTH	0.00134609
SO4HCOtex	0.0112864
SO4t4_3	-0.0112864
SPODM	0.0092728
SPODMm	0.0253792
STS2	0.00153185
SUCCt2m	-0.000746515
SUCCt4_2	-0.000746515
SUCD1m	0.446293
SUCOAS1m	0.44704
TALA	0.0042967
THFtm	0.00134609
TKT1	0.0042967
TKT2	0.0042967
TPI	0.996856
TRIOK	0.0300069
UPP3S	0.000168262
UPPDC1	0.000168262
URATEt	-0.000657603
URATEtx	-0.000657603
URIK1	0.00441887
XANtx	-0.00131521
XAOx	-0.000657603
EX_ahcys(e)	-0.00134609
EX_cholp(e)	0.00118775
EX_citr_L(e)	-7.27091e-05
GPAM_hs_16_0	0.00885247
LPS3_hs_16_0	0.00539001
LPASE_16_0	0.00811574
GPAM_hs_18_0	0.00734769
LPS3_hs_18_0	0.00451777
LPASE_18_0	0.00282992
GPAM_hs_18_1	0.00549776
LPS3_hs_18_1	0.00340584
LPASE_18_1	0.00209192
GPAM_hs_18_2	0.00380073
LPS3_hs_18_2	0.00230958
LPASE_18_2	0.00149115
GPAM_hs_20_4	0.0018707
LPS3_hs_20_4	0.00116386
LPASE_20_4	0.00070684
AGPAT1_16_0_16_0	0.00172757
PPAP_16_0_16_0	0.00487586
CEPTC_16_0_16_0	0.000675178
PLA2_2_16_0_16_0	0.000675178
DAGK_hs_16_0_16_0	-0.00634638
LPS2_16_0_16_0	0.00105239
CDS_16_0_16_0	0.00319808
CDIPTr_16_0_16_0	0.00319808
PIPLC_16_0_16_0	0.00147689
PIK4_16_0_16_0	0.0017212
PI4PLC_16_0_16_0	0.000973158
PI4P3K_16_0_16_0	0.000748039
PI34P5K_16_0_16_0	0.000748039
PI4P5K_16_0_16_0	0.00439989
PI345P3P_16_0_16_0	0.00514793
PI45PLC_16_0_16_0	0.000748039
AGPAT1_16_0_18_0	0.00191485
PPAP_16_0_18_0	0.00443609
CEPTC_16_0_18_0	0.00081241
PLA2_2_16_0_18_0	0.0054657
DAGK_hs_16_0_18_0	-0.0058099
LPS2_16_0_18_0	0.00110244
CDS_16_0_18_0	0.00328866
CDIPTr_16_0_18_0	0.00328866
PIPLC_16_0_18_0	0.00156147
PIK4_16_0_18_0	0.00172719
PI4PLC_16_0_18_0	0.000990922
PI4P3K_16_0_18_0	0.000736267
PI34P5K_16_0_18_0	0.000736267
PI4P5K_16_0_18_0	0.00465088
PI345P3P_16_0_18_0	0.00538715
PI45PLC_16_0_18_0	0.000736267
AGPAT1_16_0_18_1	0.00174287
PPAP_16_0_18_1	0.0047009
CEPTC_16_0_18_1	0.000625743
PLA2_2_16_0_18_1	0.000625743
DAGK_hs_16_0_18_1	-0.00636281
LPS2_16_0_18_1	0.00111713
CDS_16_0_18_1	0.00340479
CDIPTr_16_0_18_1	0.00340479
PIPLC_16_0_18_1	0.00151622
PIK4_16_0_18_1	0.00188857
PI4PLC_16_0_18_1	0.00110743
PI4P3K_16_0_18_1	0.000781141
PI34P5K_16_0_18_1	0.000781141
PI4P5K_16_0_18_1	0.00455906
PI345P3P_16_0_18_1	0.0053402
PI45PLC_16_0_18_1	0.000781141
AGPAT1_16_0_18_2	0.00170615
PPAP_16_0_18_2	0.00466397
CEPTC_16_0_18_2	0.000684703
PLA2_2_16_0_18_2	0.000684703
DAGK_hs_16_0_18_2	-0.00637684
LPS2_16_0_18_2	0.00102145
CDS_16_0_18_2	0.00341901
CDIPTr_16_0_18_2	0.00341901
PIPLC_16_0_18_2	0.0015493
PIK4_16_0_18_2	0.00186971
PI4PLC_16_0_18_2	0.00116842
PI4P3K_16_0_18_2	0.00070129
PI34P5K_16_0_18_2	0.00070129
PI4P5K_16_0_18_2	0.00493961
PI345P3P_16_0_18_2	0.0056409
PI45PLC_16_0_18_2	0.00070129
AGPAT1_16_0_20_4	0.00176102
PPAP_16_0_20_4	0.00478768
CEPTC_16_0_20_4	0.000664421
PLA2_2_16_0_20_4	0.000664421
DAGK_hs_16_0_20_4	-0.00620502
LPS2_16_0_20_4	0.0010966
CDS_16_0_20_4	0.00317837
CDIPTr_16_0_20_4	0.00317837
PIPLC_16_0_20_4	0.00146416
PIK4_16_0_20_4	0.00171421
PI4PLC_16_0_20_4	0.000996793
PI4P3K_16_0_20_4	0.000717413
PI34P5K_16_0_20_4	0.000717413
PI4P5K_16_0_20_4	0.0047147
PI345P3P_16_0_20_4	0.00543211
PI45PLC_16_0_20_4	0.000717413
AGPAT1_18_0_18_0	0.00193364
PPAP_18_0_18_0	0.0047955
CEPTC_18_0_18_0	0.000727918
PLA2_2_18_0_18_0	0.000727918
DAGK_hs_18_0_18_0	-0.00631591
LPS2_18_0_18_0	0.00120572
CDS_18_0_18_0	0.00345405
CDIPTr_18_0_18_0	0.00345405
PIPLC_18_0_18_0	0.00161752
PIK4_18_0_18_0	0.00183653
PI4PLC_18_0_18_0	0.00109899
PI4P3K_18_0_18_0	0.000737532
PI34P5K_18_0_18_0	0.000737532
PI4P5K_18_0_18_0	0.00478699
PI345P3P_18_0_18_0	0.00552453
PI45PLC_18_0_18_0	0.000737532
AGPAT1_18_0_18_1	0.00185927
PPAP_18_0_18_1	0.00464426
CEPTC_18_0_18_1	0.000731425
PLA2_2_18_0_18_1	0.000731425
DAGK_hs_18_0_18_1	-0.00625349
LPS2_18_0_18_1	0.00112785
CDS_18_0_18_1	0.0034685
CDIPTr_18_0_18_1	0.0034685
PIPLC_18_0_18_1	0.0015779
PIK4_18_0_18_1	0.00189059
PI4PLC_18_0_18_1	0.00110442
PI4P3K_18_0_18_1	0.000786172
PI34P5K_18_0_18_1	0.000786172
PI4P5K_18_0_18_1	0.00486362
PI345P3P_18_0_18_1	0.0056498
PI45PLC_18_0_18_1	0.000786172
AGPAT1_18_0_18_2	0.00179126
PPAP_18_0_18_2	0.0051842
CEPTC_18_0_18_2	0.000686806
PLA2_2_18_0_18_2	0.000686806
DAGK_hs_18_0_18_2	-0.0066708
LPS2_18_0_18_2	0.00110446
CDS_18_0_18_2	0.00327786
CDIPTr_18_0_18_2	0.00327786
PIPLC_18_0_18_2	0.00150912
PIK4_18_0_18_2	0.00176874
PI4PLC_18_0_18_2	0.00106909
PI4P3K_18_0_18_2	0.00069965
PI34P5K_18_0_18_2	0.00069965
PI4P5K_18_0_18_2	0.00435548
PI345P3P_18_0_18_2	0.00505513
PI45PLC_18_0_18_2	0.00069965
AGPAT1_18_0_20_4	0.00176352
PPAP_18_0_20_4	0.00490139
CEPTC_18_0_20_4	0.000683775
PLA2_2_18_0_20_4	0.000683775
DAGK_hs_18_0_20_4	-0.00632455
LPS2_18_0_20_4	0.00107975
CDS_18_0_20_4	0.00318668
CDIPTr_18_0_20_4	0.00318668
PIPLC_18_0_20_4	0.00152115
PIK4_18_0_20_4	0.00166553
PI4PLC_18_0_20_4	0.000890266
PI4P3K_18_0_20_4	0.000775262
PI34P5K_18_0_20_4	0.000775262
PI4P5K_18_0_20_4	0.00480347
PI345P3P_18_0_20_4	0.00557873
PI45PLC_18_0_20_4	0.000775262
AGPAT1_18_1_18_1	0.00187588
PPAP_18_1_18_1	0.0048915
CEPTC_18_1_18_1	0.000679523
PLA2_2_18_1_18_1	0.000679523
DAGK_hs_18_1_18_1	-0.00638548
LPS2_18_1_18_1	0.00119635
CDS_18_1_18_1	0.00336985
CDIPTr_18_1_18_1	0.00336985
PIPLC_18_1_18_1	0.00156209
PIK4_18_1_18_1	0.00180777
PI4PLC_18_1_18_1	0.0010726
PI4P3K_18_1_18_1	0.000735167
PI34P5K_18_1_18_1	0.000735167
PI4P5K_18_1_18_1	0.00509896
PI345P3P_18_1_18_1	0.00583412
PI45PLC_18_1_18_1	0.000735167
AGPAT1_18_1_18_2	0.00182302
PPAP_18_1_18_2	0.00466594
CEPTC_18_1_18_2	0.000701215
PLA2_2_18_1_18_2	0.000701215
DAGK_hs_18_1_18_2	-0.00609015
LPS2_18_1_18_2	0.00112181
CDS_18_1_18_2	0.00324723
CDIPTr_18_1_18_2	0.00324723
PIPLC_18_1_18_2	0.00144157
PIK4_18_1_18_2	0.00180566
PI4PLC_18_1_18_2	0.00105342
PI4P3K_18_1_18_2	0.000752236
PI34P5K_18_1_18_2	0.000752236
PI4P5K_18_1_18_2	0.00485478
PI345P3P_18_1_18_2	0.00560702
PI45PLC_18_1_18_2	0.000752236
AGPAT1_18_1_20_4	0.00179886
PPAP_18_1_20_4	0.00482501
CEPTC_18_1_20_4	0.000711181
PLA2_2_18_1_20_4	0.000711181
DAGK_hs_18_1_20_4	-0.00624154
LPS2_18_1_20_4	0.00108768
CDS_18_1_20_4	0.00321539
CDIPTr_18_1_20_4	0.00321539
PIPLC_18_1_20_4	0.00141241
PIK4_18_1_20_4	0.00180298
PI4PLC_18_1_20_4	0.00105549
PI4P3K_18_1_20_4	0.000747494
PI34P5K_18_1_20_4	0.000747494
PI4P5K_18_1_20_4	0.0045508
PI345P3P_18_1_20_4	0.0052983
PI45PLC_18_1_20_4	0.000747494
AGPAT1_18_2_18_2	0.00193559
PPAP_18_2_18_2	0.00479128
CEPTC_18_2_18_2	0.000736684
PLA2_2_18_2_18_2	0.000736684
DAGK_hs_18_2_18_2	-0.00620486
LPS2_18_2_18_2	0.00119891
CDS_18_2_18_2	0.00334917
CDIPTr_18_2_18_2	0.00334917
PIPLC_18_2_18_2	0.00150776
PIK4_18_2_18_2	0.00184141
PI4PLC_18_2_18_2	0.001046
PI4P3K_18_2_18_2	0.000795406
PI34P5K_18_2_18_2	0.000795406
PI4P5K_18_2_18_2	0.00477295
PI345P3P_18_2_18_2	0.00556836
PI45PLC_18_2_18_2	0.000795406
AGPAT1_18_2_20_4	0.00186514
PPAP_18_2_20_4	0.00471501
CEPTC_18_2_20_4	0.000754465
PLA2_2_18_2_20_4	0.000754465
DAGK_hs_18_2_20_4	-0.00603017
LPS2_18_2_20_4	0.00111067
CDS_18_2_20_4	0.0031803
CDIPTr_18_2_20_4	0.0031803
PIPLC_18_2_20_4	0.00140612
PIK4_18_2_20_4	0.00177418
PI4PLC_18_2_20_4	0.000985242
PI4P3K_18_2_20_4	0.000788935
PI34P5K_18_2_20_4	0.000788935
PI4P5K_18_2_20_4	0.00485118
PI345P3P_18_2_20_4	0.00564011
PI45PLC_18_2_20_4	0.000788935
AGPAT1_20_4_20_4	0.0018707
PPAP_20_4_20_4	0.00452572
CEPTC_20_4_20_4	0.00070684
PLA2_2_20_4_20_4	0.00070684
DAGK_hs_20_4_20_4	-0.00607824
LPS2_20_4_20_4	0.00116386
CDS_20_4_20_4	0.00342322
CDIPTr_20_4_20_4	0.00342322
PIPLC_20_4_20_4	0.00154122
PIK4_20_4_20_4	0.00188201
PI4PLC_20_4_20_4	0.00112448
PI4P3K_20_4_20_4	0.000757531
PI34P5K_20_4_20_4	0.000757531
PI4P5K_20_4_20_4	0.0048986
PI345P3P_20_4_20_4	0.00565613
PI45PLC_20_4_20_4	0.000757531
PAFH	0.00473461
PAFS	0.00473461
PYRt2m	0.287171
sink_Tyr_ggn	-2.33302e-05
GLYt2r	0.00269219
PROD2m	0.00704489
HXANtx	0.000657603
XAO2x	0.000657603
DM_glygn3_c	2.33302e-05
sink_adp_c	0.000191566
DM_atp_c	6.16179
AMPt	-0.00906506
ATPtm	4.67489
H2Otm	-5.85439
H2Ot	-1.06986
PIt9	0.00598265
CO2tm	-1.20176
NH4t3r	0.07218
Ht	0.124465
GLNt	-0.00572928
EX_acon(e)	0.0170188
acontT2	-0.0170188
ACONT1	0.068143
ACONT2	0.0511242
AKGMALtm	0.213036
ASPGLUm	0.266508
CITtam	-0.0539068
PEPtam	0.0761116
Lac_D_Transport	0.000923192
EX_LacD_e	0.000923192
PPCKm	0.0761116
ACt2m	0.00207813
ACSm	0.00207813
PPAm	0.00207813
ADK1m	0.00207813
RPE	0.00859341
NH4D	-0.0550818
EX_phosphatidylcholine(e)	-0.00465329
CHOLK	0.01177
ASNS1	0.000471263
ASNtN1	-0.00316345
sink_orn[c]	-0.0750582

## Sheet: Mean Flux at 12 degrees
ID	Flux
sink_xan_c	0.000616048
EX_ac(e)	-0.643705
EX_ade(e)	-0.0209874
EX_adn(e)	0.000244848
EX_adprib(e)	0.000268341
EX_ala_L(e)	0.0152816
EX_amp(e)	0.000268158
EX_arg_L(e)	0.00450143
EX_asn_L(e)	0.000402643
EX_bilirub(e)	0.000412147
EX_chol(e)	0.00222325
EX_cit(e)	0.0166792
EX_co(e)	0.000412147
EX_co2(e)	1.98465
EX_fru(e)	0.000214803
EX_glc_D(e)	-1
EX_gln_L(e)	-0.0202621
EX_gly(e)	-0.00659436
EX_glyb(e)	-0.00329718
EX_h(e)	1.17751
EX_h2o(e)	1.92941
EX_h2o2(e)	0.0179743
EX_hco3(e)	0.0092512
EX_hdca(e)	6.80868e-05
EX_hxan(e)	0.0229437
EX_ins(e)	0.00025271
EX_lac_L(e)	1.7812
EX_met_L(e)	0.00329718
EX_na1(e)	-0.0136817
EX_nad(e)	-0.000268341
EX_ncam(e)	0.000268341
EX_nh4(e)	0.0530337
EX_o2(e)	-2.07711
EX_o2s(e)	0.0173494
EX_ocdca(e)	5.9597e-05
EX_pi(e)	0.00142083
EX_pro_L(e)	0.0129563
EX_pyr(e)	0.000626113
EX_ser_L(e)	0.00659436
EX_succ(e)	0.00128062
EX_urate(e)	-0.000308024
sink_mal_L_c	0.000970464
sink_na1	0.0136817
10FTHF7GLUtl	0.00329718
10FTHF7GLUtm	0.00329718
10FTHFtl	-0.00329718
5AOPtm	-0.00329718
ACCOAC	0.00750142
ACITL	0.00529841
ACONTm	0.806314
ACS	0.00703699
ACt2r	0.643705
ADA	0.01065
ADAe	0.00025271
ADEt	0.0209874
ADK1	0.109065
ADNCYC	0.00299854
ADNK1	0.0499353
ADNt	0.0540053
ADPRDP	0.00223584
ADPT	0.006463
ADSK	0.00185634
AHC	0.00329718
AKGDm	0.897444
ALAGLNexR	-0.00542295
ALASm	0.00329718
ALATA_L	-0.0152816
ALCD1	-0.00296286
ALCD21_L	0.00400054
ALR	0.0051133
ALR2	0.00400054
ALR3	0.00400054
AMPDA	0.00136016
ARGSL	0.00450143
ARGSS	0.00450143
ARGt5r	-0.00450143
ASNALANaEx	0.00985869
ASNNm	0.000643447
ASNSERNaEx	0.0120173
ASNtm	0.000643447
ASPTA	0.281635
ASPTAm	-0.286539
ATPS4m	7.41434
BHMT	0.00329718
BILIRED	0.000412147
BILIRUBt2	-0.000412147
BPNT	0.00185634
C160CPT1	0.00214272
C160CPT2	0.00214272
C160CRNt	0.00214272
C180CPT1	0.00412985
C180CPT2	0.00412985
C180CRNt	0.00412985
CATm	0.00947673
CBPSam	0.00501145
CHLPCTD	0.0142773
CHOLtu	-0.00222325
CITRtm	0.00501145
CITt4_2	-0.0166792
CO2t	-1.98465
COt	0.000412147
CPPPGO	0.000412147
CRNtim	0.00627257
CSm	0.896791
CYOOm2	2.02166
CYOR_u10m	4.09731
CYTK1	0.158857
CYTK6	-0.0794284
DADA	0.0112416
DMGDHm	0.00329718
DMGtm	0.00329718
DPGM	0.00677743
DPGase	0.00677743
ENO	1.98984
ESTSULT	0.00185634
ETF	0.972137
ETFQO	0.972137
FACOAL160i	0.017694
FACOAL180i	0.0172668
FACOAL181i	0.0147747
FACOAL1821	0.0147091
FACOAL204i	0.0149897
FALDH	0.00329718
FALDtm	0.00329718
FAOXC160	0.00325497
FAOXC16080m	0.0030176
FAOXC180	0.00412985
FAOXC80	0.0030176
FAS100COA	0.000588053
FAS120COA	0.000588053
FAS140COA	0.000588053
FAS160COA	0.000588053
FAS180COA	0.00142346
FAS80COA_L	0.000588053
FATP1t	6.80868e-05
FBA	0.958193
FBA2	0.0373478
FCLTm	0.000412147
FE2tm	0.000412147
FPGS7m	0.00329718
FPGS8m	0.00329718
FPGS9m	0.00329718
FRUt1r	-0.000214803
FTHFL	0.00329718
FUMm	0.897367
FUMtm	0.00450143
G3PD1	-0.00920273
G3PD2m	0.0119687
G5SADrm	0.0129563
G6PDH2r	0.0166695
GALU	0.00399246
GAPD	1.98984
GGH_10FTHF5GLUl	0.00329718
GGH_10FTHF6GLUl	0.00329718
GGH_10FTHF7GLUl	0.00329718
GGNG	0.000362951
GHMT2r	-0.00659436
GK1	0.00292836
GLBRAN	0.000362951
GLCt1	1
GLDBRAN	0.000362951
GLGNS1	0.000362951
GLNtm	0.019216
GLPASE1	0.000362951
GLPASE2	0.000334732
GLUDym	0.0130327
GLUNm	0.019216
GLUt7l	0.0197831
GLYBt4_2r	0.00329718
GLYK	0.0225977
GLYOX	0.000441387
GND	0.0166695
GPDDA1	0.0170433
GTHO	0.00291384
GTHOm	0.00250607
GTHP	0.00291384
GTHPm	0.00250607
GUACYC	0.00292836
H2CO3D	0.0167526
H2CO3D2	-0.0167526
H2O2t	-0.0179743
H2O2tm	-0.0117941
H2Otly	0.0197831
HCO3Em	0.00501145
HEX1	0.92794
HEX7	0.0372033
HMBS	0.000412147
HOXG	0.000412147
HXPRT	0.00322521
HYXNt	-0.0229437
ICDHxm	0.794272
ICDHyr	0.0708675
ICDHyrm	0.0120416
KAS8	0.000280227
KHK	0.0373478
L_LACt2r	1.7812
LALDO2	0.000393069
LALDO2x	0.000367428
LCADi	0.00400054
LCADi_D	0.000760496
LDH_L	1.7772
LGTHL	0.000441387
LSOProd	0.107971
MDH	-0.286933
MDHm	1.18333
METtec	-0.00329718
MGSA	0.00528816
MGSA2	0.00502756
MI145PP	0.0142644
MI14PP	0.0353424
MI1PP	0.0298088
MI4PP	0.0353424
MTHFC	-0.00659436
MTHFCm	0.00329718
MTHFD	-0.00659436
MTHFDm	0.00329718
NADH2_u10m	3.12517
NADN	0.00223584
NADNe	0.000268341
NDPK1	0.00292836
NDPK1m	-0.894146
NDPK2	0.00399246
NMNATr	0.00223584
NTD11	0.00458536
NTD2	0.00596279
NTD7e	0.0545028
O2St	0.0173494
O2Stm	-0.0414633
O2t	2.07711
O2tm	2.08752
OCBTm	0.00501145
OCDCAtr	-5.9597e-05
ORNTArm	0.0129563
ORNt3m	-0.0179678
P5CRm	0.0128327
P5CRxm	0.0127938
PDE1	0.00299854
PDE4	0.00292836
PDHm	0.201847
PFK	0.958193
PGI	0.908367
PGK	1.98307
PGL	0.0166695
PGM	1.98984
PGMT	-0.00290361
PHEMEtm	0.000412147
PIt2m_2	7.00063
PNP	-0.00223584
PPA	0.195147
PPBNGS	0.00164859
PPM	0.0097167
PPPG9tm	0.000412147
PPPGOm	0.000206074
PRDX	0.00296286
PROt4_2r	-0.0129563
PROtm	-0.0129563
PRPPS	0.00968821
PUNP1	-0.00328283
PUNP2	-0.0112416
PUNP5	0.0152354
PUNP6	0.0112416
PYK	1.98984
PYRt2r	-0.000626113
RNMK	0.00223584
RPI	-0.00404693
SADT	0.00185634
SARDHm	0.00329718
SBTD_D2	0.074766
SBTR	0.074766
SERGLNexR	0.00542295
SFGTH	0.00329718
SO4HCOtex	0.00483167
SO4t4_3	-0.00483167
SPODM	0.012057
SPODMm	0.0332536
STS2	0.00185634
SUCCt2m	-0.00128062
SUCCt4_2	-0.00128062
SUCD1m	0.892866
SUCOAS1m	0.894146
TALA	0.00631126
THFtm	0.00329718
TKT1	0.00631126
TKT2	0.00631126
TPI	0.993019
TRIOK	0.0373478
UPP3S	0.000412147
UPPDC1	0.000412147
URATEt	-0.000308024
URATEtx	-0.000308024
URIK1	0.00596279
XANtx	-0.000616048
XAOx	-0.000308024
EX_ahcys(e)	-0.00329718
EX_cholp(e)	0.000542735
EX_citr_L(e)	0.000510015
GPAM_hs_16_0	0.0122629
LPS3_hs_16_0	0.00765135
LPASE_16_0	0.00737754
GPAM_hs_18_0	0.00966146
LPS3_hs_18_0	0.00592656
LPASE_18_0	0.0037349
GPAM_hs_18_1	0.007441
LPS3_hs_18_1	0.00440401
LPASE_18_1	0.00303698
GPAM_hs_18_2	0.00496934
LPS3_hs_18_2	0.00306683
LPASE_18_2	0.00190251
GPAM_hs_20_4	0.00254025
LPS3_hs_20_4	0.00154891
LPASE_20_4	0.000991332
AGPAT1_16_0_16_0	0.00245298
PPAP_16_0_16_0	0.00665101
CEPTC_16_0_16_0	0.000948059
PLA2_2_16_0_16_0	0.000948059
DAGK_hs_16_0_16_0	-0.00861985
LPS2_16_0_16_0	0.00150492
CDS_16_0_16_0	0.00442183
CDIPTr_16_0_16_0	0.00442183
PIPLC_16_0_16_0	0.00198967
PIK4_16_0_16_0	0.00243216
PI4PLC_16_0_16_0	0.00156278
PI4P3K_16_0_16_0	0.000869383
PI34P5K_16_0_16_0	0.000869383
PI4P5K_16_0_16_0	0.00650021
PI345P3P_16_0_16_0	0.00736959
PI45PLC_16_0_16_0	0.000869383
AGPAT1_16_0_18_0	0.0024081
PPAP_16_0_18_0	0.00636829
CEPTC_16_0_18_0	0.00097256
PLA2_2_16_0_18_0	0.00373855
DAGK_hs_16_0_18_0	-0.0083475
LPS2_16_0_18_0	0.00143554
CDS_16_0_18_0	0.00438731
CDIPTr_16_0_18_0	0.00438731
PIPLC_16_0_18_0	0.00200017
PIK4_16_0_18_0	0.00238714
PI4PLC_16_0_18_0	0.00141223
PI4P3K_16_0_18_0	0.000974911
PI34P5K_16_0_18_0	0.000974911
PI4P5K_16_0_18_0	0.00645473
PI345P3P_16_0_18_0	0.00742964
PI45PLC_16_0_18_0	0.000974911
AGPAT1_16_0_18_1	0.00247837
PPAP_16_0_18_1	0.00653669
CEPTC_16_0_18_1	0.00088546
PLA2_2_16_0_18_1	0.00088546
DAGK_hs_16_0_18_1	-0.00857285
LPS2_16_0_18_1	0.00159291
CDS_16_0_18_1	0.00451453
CDIPTr_16_0_18_1	0.00451453
PIPLC_16_0_18_1	0.00204573
PIK4_16_0_18_1	0.00246881
PI4PLC_16_0_18_1	0.00155915
PI4P3K_16_0_18_1	0.000909652
PI34P5K_16_0_18_1	0.000909652
PI4P5K_16_0_18_1	0.00612272
PI345P3P_16_0_18_1	0.00703238
PI45PLC_16_0_18_1	0.000909652
AGPAT1_16_0_18_2	0.00247639
PPAP_16_0_18_2	0.00602552
CEPTC_16_0_18_2	0.000893515
PLA2_2_16_0_18_2	0.000893515
DAGK_hs_16_0_18_2	-0.00774637
LPS2_16_0_18_2	0.00158287
CDS_16_0_18_2	0.00419725
CDIPTr_16_0_18_2	0.00419725
PIPLC_16_0_18_2	0.00184305
PIK4_16_0_18_2	0.00235419
PI4PLC_16_0_18_2	0.00134304
PI4P3K_16_0_18_2	0.00101115
PI34P5K_16_0_18_2	0.00101115
PI4P5K_16_0_18_2	0.0061684
PI345P3P_16_0_18_2	0.00717955
PI45PLC_16_0_18_2	0.00101115
AGPAT1_16_0_20_4	0.00244707
PPAP_16_0_20_4	0.00634384
CEPTC_16_0_20_4	0.000911963
PLA2_2_16_0_20_4	0.000911963
DAGK_hs_16_0_20_4	-0.00825203
LPS2_16_0_20_4	0.0015351
CDS_16_0_20_4	0.00435526
CDIPTr_16_0_20_4	0.00435526
PIPLC_16_0_20_4	0.00209819
PIK4_16_0_20_4	0.00225707
PI4PLC_16_0_20_4	0.00129968
PI4P3K_16_0_20_4	0.000957392
PI34P5K_16_0_20_4	0.000957392
PI4P5K_16_0_20_4	0.00623184
PI345P3P_16_0_20_4	0.00718923
PI45PLC_16_0_20_4	0.000957392
AGPAT1_18_0_18_0	0.00249088
PPAP_18_0_18_0	0.00629065
CEPTC_18_0_18_0	0.000955484
PLA2_2_18_0_18_0	0.000955484
DAGK_hs_18_0_18_0	-0.00778618
LPS2_18_0_18_0	0.0015354
CDS_18_0_18_0	0.00398641
CDIPTr_18_0_18_0	0.00398641
PIPLC_18_0_18_0	0.00190059
PIK4_18_0_18_0	0.00208582
PI4PLC_18_0_18_0	0.00122523
PI4P3K_18_0_18_0	0.000860592
PI34P5K_18_0_18_0	0.000860592
PI4P5K_18_0_18_0	0.00661735
PI345P3P_18_0_18_0	0.00747795
PI45PLC_18_0_18_0	0.000860592
AGPAT1_18_0_18_1	0.00243407
PPAP_18_0_18_1	0.00653454
CEPTC_18_0_18_1	0.000934456
PLA2_2_18_0_18_1	0.000934456
DAGK_hs_18_0_18_1	-0.00842739
LPS2_18_0_18_1	0.00149961
CDS_18_0_18_1	0.00432692
CDIPTr_18_0_18_1	0.00432692
PIPLC_18_0_18_1	0.00211345
PIK4_18_0_18_1	0.00221347
PI4PLC_18_0_18_1	0.00128182
PI4P3K_18_0_18_1	0.000931651
PI34P5K_18_0_18_1	0.000931651
PI4P5K_18_0_18_1	0.00645474
PI345P3P_18_0_18_1	0.00738639
PI45PLC_18_0_18_1	0.000931651
AGPAT1_18_0_18_2	0.00234289
PPAP_18_0_18_2	0.006364
CEPTC_18_0_18_2	0.000901452
PLA2_2_18_0_18_2	0.000901452
DAGK_hs_18_0_18_2	-0.00861242
LPS2_18_0_18_2	0.00144144
CDS_18_0_18_2	0.00459131
CDIPTr_18_0_18_2	0.00459131
PIPLC_18_0_18_2	0.00213903
PIK4_18_0_18_2	0.00245228
PI4PLC_18_0_18_2	0.00149186
PI4P3K_18_0_18_2	0.00096042
PI34P5K_18_0_18_2	0.00096042
PI4P5K_18_0_18_2	0.00647067
PI345P3P_18_0_18_2	0.00743109
PI45PLC_18_0_18_2	0.00096042
AGPAT1_18_0_20_4	0.00239362
PPAP_18_0_20_4	0.00597282
CEPTC_18_0_20_4	0.000943504
PLA2_2_18_0_20_4	0.000943504
DAGK_hs_18_0_20_4	-0.00779847
LPS2_18_0_20_4	0.00145012
CDS_18_0_20_4	0.00421927
CDIPTr_18_0_20_4	0.00421927
PIPLC_18_0_20_4	0.00185146
PIK4_18_0_20_4	0.00236781
PI4PLC_18_0_20_4	0.0013903
PI4P3K_18_0_20_4	0.000977511
PI34P5K_18_0_20_4	0.000977511
PI4P5K_18_0_20_4	0.00629947
PI345P3P_18_0_20_4	0.00727698
PI45PLC_18_0_20_4	0.000977511
AGPAT1_18_1_18_1	0.00242131
PPAP_18_1_18_1	0.00614751
CEPTC_18_1_18_1	0.0010157
PLA2_2_18_1_18_1	0.0010157
DAGK_hs_18_1_18_1	-0.00819536
LPS2_18_1_18_1	0.00140562
CDS_18_1_18_1	0.00446916
CDIPTr_18_1_18_1	0.00446916
PIPLC_18_1_18_1	0.00197748
PIK4_18_1_18_1	0.00249167
PI4PLC_18_1_18_1	0.00148326
PI4P3K_18_1_18_1	0.00100841
PI34P5K_18_1_18_1	0.00100841
PI4P5K_18_1_18_1	0.00624246
PI345P3P_18_1_18_1	0.00725087
PI45PLC_18_1_18_1	0.00100841
AGPAT1_18_1_18_2	0.00246306
PPAP_18_1_18_2	0.00629433
CEPTC_18_1_18_2	0.000993798
PLA2_2_18_1_18_2	0.000993798
DAGK_hs_18_1_18_2	-0.00829893
LPS2_18_1_18_2	0.00146927
CDS_18_1_18_2	0.00446766
CDIPTr_18_1_18_2	0.00446766
PIPLC_18_1_18_2	0.00200265
PIK4_18_1_18_2	0.00246501
PI4PLC_18_1_18_2	0.00153967
PI4P3K_18_1_18_2	0.000925338
PI34P5K_18_1_18_2	0.000925338
PI4P5K_18_1_18_2	0.0064567
PI345P3P_18_1_18_2	0.00738204
PI45PLC_18_1_18_2	0.000925338
AGPAT1_18_1_20_4	0.00255662
PPAP_18_1_20_4	0.00619911
CEPTC_18_1_20_4	0.00102749
PLA2_2_18_1_20_4	0.00102749
DAGK_hs_18_1_20_4	-0.00786584
LPS2_18_1_20_4	0.00152913
CDS_18_1_20_4	0.00422334
CDIPTr_18_1_20_4	0.00422334
PIPLC_18_1_20_4	0.00199327
PIK4_18_1_20_4	0.00223008
PI4PLC_18_1_20_4	0.00122767
PI4P3K_18_1_20_4	0.00100241
PI34P5K_18_1_20_4	0.00100241
PI4P5K_18_1_20_4	0.00583059
PI345P3P_18_1_20_4	0.006833
PI45PLC_18_1_20_4	0.00100241
AGPAT1_18_2_18_2	0.00245743
PPAP_18_2_18_2	0.0064868
CEPTC_18_2_18_2	0.000942384
PLA2_2_18_2_18_2	0.000942384
DAGK_hs_18_2_18_2	-0.00831532
LPS2_18_2_18_2	0.00151504
CDS_18_2_18_2	0.00428595
CDIPTr_18_2_18_2	0.00428595
PIPLC_18_2_18_2	0.00187227
PIK4_18_2_18_2	0.00241368
PI4PLC_18_2_18_2	0.00146395
PI4P3K_18_2_18_2	0.000949725
PI34P5K_18_2_18_2	0.000949725
PI4P5K_18_2_18_2	0.006175
PI345P3P_18_2_18_2	0.00712472
PI45PLC_18_2_18_2	0.000949725
AGPAT1_18_2_20_4	0.00251191
PPAP_18_2_20_4	0.00615494
CEPTC_18_2_20_4	0.000960123
PLA2_2_18_2_20_4	0.000960123
DAGK_hs_18_2_20_4	-0.00804613
LPS2_18_2_20_4	0.00155179
CDS_18_2_20_4	0.0044031
CDIPTr_18_2_20_4	0.0044031
PIPLC_18_2_20_4	0.00199297
PIK4_18_2_20_4	0.00241013
PI4PLC_18_2_20_4	0.00145332
PI4P3K_18_2_20_4	0.000956811
PI34P5K_18_2_20_4	0.000956811
PI4P5K_18_2_20_4	0.00549848
PI345P3P_18_2_20_4	0.00645529
PI45PLC_18_2_20_4	0.000956811
AGPAT1_20_4_20_4	0.00254025
PPAP_20_4_20_4	0.0063104
CEPTC_20_4_20_4	0.000991332
PLA2_2_20_4_20_4	0.000991332
DAGK_hs_20_4_20_4	-0.00807201
LPS2_20_4_20_4	0.00154891
CDS_20_4_20_4	0.00430186
CDIPTr_20_4_20_4	0.00430186
PIPLC_20_4_20_4	0.00198879
PIK4_20_4_20_4	0.00231307
PI4PLC_20_4_20_4	0.00134404
PI4P3K_20_4_20_4	0.000969036
PI34P5K_20_4_20_4	0.000969036
PI4P5K_20_4_20_4	0.0065972
PI345P3P_20_4_20_4	0.00756623
PI45PLC_20_4_20_4	0.000969036
PAFH	0.0039657
PAFS	0.0039657
PYRt2m	0.201847
sink_Tyr_ggn	-2.82194e-05
GLYt2r	0.00659436
PROD2m	0.0126701
HXANtx	0.000308024
XAO2x	0.000308024
DM_glygn3_c	2.82194e-05
sink_adp_c	0.000267133
DM_atp_c	8.19127
AMPt	-0.054771
ATPtm	6.99741
H2Otm	-8.96849
H2Ot	-1.98443
PIt9	0.053082
CO2tm	-1.90389
NH4t3r	0.052781
Ht	-0.119826
GLNt	0.0202621
EX_acon(e)	-0.00236804
acontT2	0.00236804
ACONT1	0.0684995
ACONT2	0.0708675
AKGMALtm	0.195486
ASPGLUm	0.287182
CITtam	-0.0904771
Lac_D_Transport	0.00120188
EX_LacD_e	0.00120188
ACt2m	0.640633
ACSm	0.640633
PPAm	0.640633
ADK1m	0.640633
RPE	0.0126225
NH4D	-0.0278807
EX_phosphatidylcholine(e)	-0.00276599
CHOLK	0.01482
ASNS1	0.00104609
ASNtN1	-0.0222786
sink_orn[c]	-0.0179678

## Sheet: Mean Flux at 22 degrees
ID	Flux
sink_xan_c	0.00112974
EX_Lcystin(e)	-9.90876e-05
EX_ac(e)	-1.08265
EX_ade(e)	-0.0179981
EX_adn(e)	0.000392086
EX_amp(e)	0.000296267
EX_arg_L(e)	0.005202
EX_asn_L(e)	0.000478256
EX_bilirub(e)	5.69947e-05
EX_chol(e)	0.000445965
EX_cit(e)	-0.0559376
EX_co(e)	5.69947e-05
EX_co2(e)	2.99066
EX_cys_L(e)	0.000198175
EX_fru(e)	0.000254105
EX_glc_D(e)	-1
EX_gln_L(e)	-0.0279098
EX_glu_L(e)	-0.00266443
EX_gly(e)	-0.000911915
EX_glyb(e)	-0.000455957
EX_h(e)	0.645447
EX_h2o(e)	2.81809
EX_h2o2(e)	0.026994
EX_hco3(e)	0.0229261
EX_hdca(e)	7.9142e-05
EX_hxan(e)	0.00892828
EX_ins(e)	0.000346129
EX_lac_L(e)	1.81818
EX_met_L(e)	0.000455957
EX_na1(e)	-0.0344741
EX_nh4(e)	0.10452
EX_o2(e)	-3.02018
EX_o2s(e)	0.0240843
EX_ocdca(e)	7.39324e-05
EX_pi(e)	-0.000500948
EX_pro_L(e)	0.0414004
EX_pyr(e)	0.000859939
EX_ser_L(e)	0.000911915
EX_succ(e)	0.00102235
EX_ura(e)	0.00040374
EX_urate(e)	0.00703622
EX_uri(e)	0.000162509
sink_mal_L_c	0.000752424
sink_na1	0.0344741
10FTHF7GLUtl	0.000455957
10FTHF7GLUtm	0.000455957
10FTHFtl	-0.000455957
5AOPtm	-0.000455957
ACCOAC	0.0118521
ACITL	0.00763521
ACONTm	1.24606
ACS	0.0108389
ACt2r	1.08265
ADA	0.00375387
ADAe	0.000346129
ADEt	0.0179981
ADK1	0.13979
ADNCYC	0.00348673
ADNK1	0.0217185
ADNt	0.0181656
ADPRDP	0.00279293
ADPT	0.00680274
ADSK	0.00268099
AHC	0.000455957
AKGDm	1.37535
ALAGLNexR	0.000534188
ALASm	0.000455957
ALCD1	-0.00416282
ALCD21_L	0.00550036
ALR	0.00691308
ALR2	0.00550036
ALR3	0.00550036
AMPDA	0.00899587
AMPTASECGe	0.000198175
APAT2rm	0.000991428
ARGSL	0.005202
ARGSS	0.005202
ARGt5r	-0.005202
ASNALANaEx	0.000534188
ASNNm	0.000758006
ASNSERNaEx	0.000377727
ASNtm	0.000758006
ASPTA	0.271624
ASPTAm	-0.278862
ATPS4m	10.8539
BALAtmr	0.000991428
BHMT	0.000455957
BILIRED	5.69947e-05
BILIRUBt2	-5.69947e-05
BPNT	0.00268099
C160CPT1	0.00129068
C160CPT2	0.00129068
C160CRNt	0.00129068
C180CPT1	0.00187116
C180CPT2	0.00187116
C180CRNt	0.00187116
CATm	0.0135645
CATp	0.0030628
CBPSam	0.0055435
CHLPCTD	0.0184121
CHOLtu	-0.000445965
CITRtm	0.0055435
CITt4_2	0.0559376
CO2t	-2.99066
COt	5.69947e-05
CPPPGO	5.69947e-05
CRNtim	0.00316183
CSm	1.32655
CYOOm2	2.94118
CYOR_u10m	5.96104
CYSGLTH	9.90876e-05
CYSTGLUex	9.90876e-05
CYTK1	0.20592
CYTK6	-0.10296
DADA	0.00434451
DHPM1	0.000991428
DMGDHm	0.000455957
DMGtm	0.000455957
DPGM	0.00953423
DPGase	0.00953423
DURAD	-0.000991428
ENO	1.97647
ESTSULT	0.00268099
ETF	1.42956
ETFQO	1.42956
FACOAL160i	0.0204114
FACOAL180i	0.0199354
FACOAL181i	0.019749
FACOAL1821	0.018965
FACOAL204i	0.0196731
FALDH	0.000455957
FALDtm	0.000455957
FAOXC160	0.00156721
FAOXC16080m	0.00159463
FAOXC180	0.00187116
FAOXC80	0.00159463
FAS100COA	0.00114096
FAS120COA	0.00114096
FAS140COA	0.00114096
FAS160COA	0.00114096
FAS180COA	0.0010586
FAS80COA_L	0.00114096
FATP1t	7.9142e-05
FBA	0.935358
FBA2	0.0558213
FCLTm	5.69947e-05
FE2tm	5.69947e-05
FPGS7m	0.000455957
FPGS8m	0.000455957
FPGS9m	0.000455957
FRUt1r	-0.000254105
FTHFL	0.000455957
FUMm	1.37856
FUMtm	0.00468951
G3PD1	-0.0148778
G3PD2m	0.0157643
G5SADrm	0.0414004
G6PDH2r	0.0228642
GALU	0.00561103
GAPD	1.97647
GGH_10FTHF5GLUl	0.000455957
GGH_10FTHF6GLUl	0.000455957
GGH_10FTHF7GLUl	0.000455957
GGLUCT	0.000198175
GGNG	0.000510094
GHMT2r	-0.000911915
GK1	0.00441017
GLBRAN	0.000510094
GLCt1	1
GLDBRAN	0.000510094
GLGNS1	0.000510094
GLNtm	0.0251159
GLPASE1	0.000510094
GLPASE2	0.000476642
GLUCYS	0.000198175
GLUDym	0.06553
GLUNm	0.0251159
GLUt6	0.00276352
GLUt7l	0.00273574
GLYBt4_2r	0.000455957
GLYK	0.0299445
GLYOX	0.000582067
GND	0.0228642
GPDDA1	0.0192986
GTHO	0.0038328
GTHOm	0.00308179
GTHP	0.00373371
GTHPm	0.00308179
GTHS	0.000198175
GTMLTe	0.000198175
GUACYC	0.00441017
H2CO3D	0.0363358
H2CO3D2	-0.0363358
H2O2t	-0.026994
H2O2tm	-0.0178463
H2Otly	0.00273574
H2Otp	-0.0015314
HCO3Em	0.0055435
HEX1	0.893438
HEX7	0.0543337
HMBS	5.69947e-05
HOXG	5.69947e-05
HXPRT	0.00613269
HYXNt	-0.00892828
Htx	0.0030628
ICDHxm	1.23046
ICDHyr	0.0989125
ICDHyrm	0.0156061
IMPD	0.010608
KAS8	0.000400965
KHK	0.0558213
L_LACt2r	1.81818
LALDO2	0.000475901
LALDO2x	0.00056605
LCADi	0.00550036
LCADi_D	0.00104195
LDH_L	1.81268
LGTHL	0.000582067
LSOProd	0.15735
MDH	-0.279259
MDHm	1.63072
ME1m	0.0107011
ME2m	0.0156483
METtec	-0.000455957
MGSA	0.00704094
MGSA2	0.00699651
MI145PP	0.0188889
MI14PP	0.0456044
MI1PP	0.0389436
MI4PP	0.0456044
MMSAD3m	0.000991428
MTHFC	-0.000911915
MTHFCm	0.000455957
MTHFD	-0.000911915
MTHFDm	0.000455957
NADH2_u10m	4.53148
NADN	0.00279293
NDPK1	0.00441017
NDPK1m	-1.34959
NDPK2	0.00561103
NMNATr	0.00279293
NTD10	0.010608
NTD11	0.00452058
NTD2	0.00996698
NTD7e	0.0189038
NaKt	0.00138176
O2St	0.0240843
O2Stm	-0.0612354
O2Stx	0.0030628
O2t	3.02018
O2tm	3.037
OCBTm	0.0055435
OCDCAtr	-7.39324e-05
ORNTArm	0.0414004
ORNt3m	-0.0469439
P5CRm	0.0286286
P5CRxm	0.0277792
PDE1	0.00348673
PDE4	0.00441017
PDHm	0.221501
PFK	0.935358
PGI	0.866493
PGK	1.96694
PGL	0.0228642
PGM	1.97647
PGMT	-0.00408075
PHEMEtm	5.69947e-05
PIt2m_2	10.0649
PNP	-0.00279293
PPA	0.252446
PPBNGS	0.000227979
PPM	0.0106338
PPPG9tm	5.69947e-05
PPPGOm	2.84973e-05
PRDX	0.00416282
PROt4_2r	-0.0414004
PROtm	-0.0414004
PRPPS	0.0144931
PUNP1	-0.00685084
PUNP2	-0.00434451
PUNP5	0.00827445
PUNP6	0.00434451
PUNP7	0.010608
PYK	2.00178
PYNP2r	0.00139517
PYRt2r	-0.000859939
RNMK	0.00279293
RPI	-0.00833231
SADT	0.00268099
SARDHm	0.000455957
SBTD_D2	0.110409
SBTR	0.110409
SERGLNexR	-0.000534188
SFGTH	0.000455957
SO4HCOtex	0.0114915
SO4t4_3	-0.0114915
SPODM	0.0170442
SPODMm	0.0480571
SPODMx	0.0015314
STS2	0.00268099
SUCCt2m	-0.00102235
SUCCt4_2	-0.00102235
SUCD1m	1.37387
SUCOAS1m	1.3749
TALA	0.00726595
THFtm	0.000455957
TKT1	0.00726595
TKT2	0.00726595
TPI	0.985025
TRIOK	0.0558213
UPP3S	5.69947e-05
UPPDC1	5.69947e-05
UPPN	0.000991428
URATEt	0.00703622
URATEtx	0.00703622
URAt	-0.00040374
URIK1	0.0084093
URIt	-0.000162509
XANtx	0.00947824
XAOx	0.00703622
EX_5oxpro(e)	0.000198175
EX_ahcys(e)	-0.000455957
EX_cholp(e)	0.000440525
EX_citr_L(e)	0.000341495
EX_fum(e)	0.000512492
GPAM_hs_16_0	0.016037
LPS3_hs_16_0	0.00995795
LPASE_16_0	0.00696558
GPAM_hs_18_0	0.0124611
LPS3_hs_18_0	0.0077098
LPASE_18_0	0.00475132
GPAM_hs_18_1	0.010066
LPS3_hs_18_1	0.00618206
LPASE_18_1	0.00388394
GPAM_hs_18_2	0.00649685
LPS3_hs_18_2	0.00397732
LPASE_18_2	0.00251953
GPAM_hs_20_4	0.00329555
LPS3_hs_20_4	0.00211736
LPASE_20_4	0.00117819
AGPAT1_16_0_16_0	0.00316601
PPAP_16_0_16_0	0.00842678
CEPTC_16_0_16_0	0.00121341
PLA2_2_16_0_16_0	0.00121341
DAGK_hs_16_0_16_0	-0.0108175
LPS2_16_0_16_0	0.0019526
CDS_16_0_16_0	0.00555671
CDIPTr_16_0_16_0	0.00555671
PIPLC_16_0_16_0	0.00233656
PIK4_16_0_16_0	0.00322015
PI4PLC_16_0_16_0	0.00187394
PI4P3K_16_0_16_0	0.00134621
PI34P5K_16_0_16_0	0.00134621
PI4P5K_16_0_16_0	0.00876272
PI345P3P_16_0_16_0	0.0101089
PI45PLC_16_0_16_0	0.00134621
AGPAT1_16_0_18_0	0.0032964
PPAP_16_0_18_0	0.00855052
CEPTC_16_0_18_0	0.0012456
PLA2_2_16_0_18_0	0.00213209
DAGK_hs_16_0_18_0	-0.0109439
LPS2_16_0_18_0	0.0020508
CDS_16_0_18_0	0.0056898
CDIPTr_16_0_18_0	0.0056898
PIPLC_16_0_18_0	0.00277394
PIK4_16_0_18_0	0.00291586
PI4PLC_16_0_18_0	0.0019445
PI4P3K_16_0_18_0	0.000971366
PI34P5K_16_0_18_0	0.000971366
PI4P5K_16_0_18_0	0.00773144
PI345P3P_16_0_18_0	0.00870281
PI45PLC_16_0_18_0	0.000971366
AGPAT1_16_0_18_1	0.00320273
PPAP_16_0_18_1	0.00888331
CEPTC_16_0_18_1	0.00127496
PLA2_2_16_0_18_1	0.00127496
DAGK_hs_16_0_18_1	-0.0114318
LPS2_16_0_18_1	0.00192777
CDS_16_0_18_1	0.00575124
CDIPTr_16_0_18_1	0.00575124
PIPLC_16_0_18_1	0.00269929
PIK4_16_0_18_1	0.00305196
PI4PLC_16_0_18_1	0.00177646
PI4P3K_16_0_18_1	0.00127549
PI34P5K_16_0_18_1	0.00127549
PI4P5K_16_0_18_1	0.00838301
PI345P3P_16_0_18_1	0.00965851
PI45PLC_16_0_18_1	0.00127549
AGPAT1_16_0_18_2	0.00322201
PPAP_16_0_18_2	0.00845001
CEPTC_16_0_18_2	0.00119757
PLA2_2_16_0_18_2	0.00119757
DAGK_hs_16_0_18_2	-0.0104052
LPS2_16_0_18_2	0.00202445
CDS_16_0_18_2	0.00517723
CDIPTr_16_0_18_2	0.00517723
PIPLC_16_0_18_2	0.00235836
PIK4_16_0_18_2	0.00281888
PI4PLC_16_0_18_2	0.0015472
PI4P3K_16_0_18_2	0.00127168
PI34P5K_16_0_18_2	0.00127168
PI4P5K_16_0_18_2	0.00840219
PI345P3P_16_0_18_2	0.00967386
PI45PLC_16_0_18_2	0.00127168
AGPAT1_16_0_20_4	0.00314988
PPAP_16_0_20_4	0.0083423
CEPTC_16_0_20_4	0.00114755
PLA2_2_16_0_20_4	0.00114755
DAGK_hs_16_0_20_4	-0.0108675
LPS2_16_0_20_4	0.00200233
CDS_16_0_20_4	0.00567504
CDIPTr_16_0_20_4	0.00567504
PIPLC_16_0_20_4	0.00265519
PIK4_16_0_20_4	0.00301985
PI4PLC_16_0_20_4	0.00170805
PI4P3K_16_0_20_4	0.00131179
PI34P5K_16_0_20_4	0.00131179
PI4P5K_16_0_20_4	0.00867643
PI345P3P_16_0_20_4	0.00998823
PI45PLC_16_0_20_4	0.00131179
AGPAT1_18_0_18_0	0.00336531
PPAP_18_0_18_0	0.00778848
CEPTC_18_0_18_0	0.0012239
PLA2_2_18_0_18_0	0.0012239
DAGK_hs_18_0_18_0	-0.00997327
LPS2_18_0_18_0	0.00214141
CDS_18_0_18_0	0.0055501
CDIPTr_18_0_18_0	0.0055501
PIPLC_18_0_18_0	0.002765
PIK4_18_0_18_0	0.0027851
PI4PLC_18_0_18_0	0.00159183
PI4P3K_18_0_18_0	0.00119327
PI34P5K_18_0_18_0	0.00119327
PI4P5K_18_0_18_0	0.00893101
PI345P3P_18_0_18_0	0.0101243
PI45PLC_18_0_18_0	0.00119327
AGPAT1_18_0_18_1	0.0030159
PPAP_18_0_18_1	0.008456
CEPTC_18_0_18_1	0.00102412
PLA2_2_18_0_18_1	0.00102412
DAGK_hs_18_0_18_1	-0.0110296
LPS2_18_0_18_1	0.00199177
CDS_18_0_18_1	0.00558947
CDIPTr_18_0_18_1	0.00558947
PIPLC_18_0_18_1	0.0024886
PIK4_18_0_18_1	0.00310086
PI4PLC_18_0_18_1	0.00179571
PI4P3K_18_0_18_1	0.00130515
PI34P5K_18_0_18_1	0.00130515
PI4P5K_18_0_18_1	0.00829842
PI345P3P_18_0_18_1	0.00960357
PI45PLC_18_0_18_1	0.00130515
AGPAT1_18_0_18_2	0.00287057
PPAP_18_0_18_2	0.00841197
CEPTC_18_0_18_2	0.00126127
PLA2_2_18_0_18_2	0.00126127
DAGK_hs_18_0_18_2	-0.0112169
LPS2_18_0_18_2	0.0016093
CDS_18_0_18_2	0.00567555
CDIPTr_18_0_18_2	0.00567555
PIPLC_18_0_18_2	0.00266673
PIK4_18_0_18_2	0.00300881
PI4PLC_18_0_18_2	0.00184927
PI4P3K_18_0_18_2	0.00115955
PI34P5K_18_0_18_2	0.00115955
PI4P5K_18_0_18_2	0.00828054
PI345P3P_18_0_18_2	0.00944009
PI45PLC_18_0_18_2	0.00115955
AGPAT1_18_0_20_4	0.00320934
PPAP_18_0_20_4	0.00872499
CEPTC_18_0_20_4	0.00124203
PLA2_2_18_0_20_4	0.00124203
DAGK_hs_18_0_20_4	-0.0111258
LPS2_18_0_20_4	0.00196731
CDS_18_0_20_4	0.00561011
CDIPTr_18_0_20_4	0.00561011
PIPLC_18_0_20_4	0.00249956
PIK4_18_0_20_4	0.00311056
PI4PLC_18_0_20_4	0.00193251
PI4P3K_18_0_20_4	0.00117805
PI34P5K_18_0_20_4	0.00117805
PI4P5K_18_0_20_4	0.00836683
PI345P3P_18_0_20_4	0.00954488
PI45PLC_18_0_20_4	0.00117805
AGPAT1_18_1_18_1	0.00346441
PPAP_18_1_18_1	0.00866733
CEPTC_18_1_18_1	0.00128667
PLA2_2_18_1_18_1	0.00128667
DAGK_hs_18_1_18_1	-0.0111101
LPS2_18_1_18_1	0.00217775
CDS_18_1_18_1	0.00590715
CDIPTr_18_1_18_1	0.00590715
PIPLC_18_1_18_1	0.00274884
PIK4_18_1_18_1	0.00315831
PI4PLC_18_1_18_1	0.00185006
PI4P3K_18_1_18_1	0.00130825
PI34P5K_18_1_18_1	0.00130825
PI4P5K_18_1_18_1	0.00858522
PI345P3P_18_1_18_1	0.00989348
PI45PLC_18_1_18_1	0.00130825
AGPAT1_18_1_18_2	0.0031783
PPAP_18_1_18_2	0.00919135
CEPTC_18_1_18_2	0.00125912
PLA2_2_18_1_18_2	0.00125912
DAGK_hs_18_1_18_2	-0.0114281
LPS2_18_1_18_2	0.00191917
CDS_18_1_18_2	0.00541505
CDIPTr_18_1_18_2	0.00541505
PIPLC_18_1_18_2	0.00259749
PIK4_18_1_18_2	0.00281756
PI4PLC_18_1_18_2	0.0015128
PI4P3K_18_1_18_2	0.00130476
PI34P5K_18_1_18_2	0.00130476
PI4P5K_18_1_18_2	0.00858183
PI345P3P_18_1_18_2	0.00988659
PI45PLC_18_1_18_2	0.00130476
AGPAT1_18_1_20_4	0.00342329
PPAP_18_1_20_4	0.00876264
CEPTC_18_1_20_4	0.00133815
PLA2_2_18_1_20_4	0.00133815
DAGK_hs_18_1_20_4	-0.0112965
LPS2_18_1_20_4	0.00208514
CDS_18_1_20_4	0.00595719
CDIPTr_18_1_20_4	0.00595719
PIPLC_18_1_20_4	0.00260633
PIK4_18_1_20_4	0.00335086
PI4PLC_18_1_20_4	0.00195376
PI4P3K_18_1_20_4	0.0013971
PI34P5K_18_1_20_4	0.0013971
PI4P5K_18_1_20_4	0.00817166
PI345P3P_18_1_20_4	0.00956877
PI45PLC_18_1_20_4	0.0013971
AGPAT1_18_2_18_2	0.00319732
PPAP_18_2_18_2	0.00852061
CEPTC_18_2_18_2	0.00123828
PLA2_2_18_2_18_2	0.00123828
DAGK_hs_18_2_18_2	-0.0112087
LPS2_18_2_18_2	0.00195905
CDS_18_2_18_2	0.00588544
CDIPTr_18_2_18_2	0.00588544
PIPLC_18_2_18_2	0.00273093
PIK4_18_2_18_2	0.00315451
PI4PLC_18_2_18_2	0.00178379
PI4P3K_18_2_18_2	0.00137072
PI34P5K_18_2_18_2	0.00137072
PI4P5K_18_2_18_2	0.00858314
PI345P3P_18_2_18_2	0.00995386
PI45PLC_18_2_18_2	0.00137072
AGPAT1_18_2_20_4	0.00329952
PPAP_18_2_20_4	0.00868578
CEPTC_18_2_20_4	0.00128125
PLA2_2_18_2_20_4	0.00128125
DAGK_hs_18_2_20_4	-0.0110715
LPS2_18_2_20_4	0.00201827
CDS_18_2_20_4	0.00568525
CDIPTr_18_2_20_4	0.00568525
PIPLC_18_2_20_4	0.00267753
PIK4_18_2_20_4	0.00300771
PI4PLC_18_2_20_4	0.00181942
PI4P3K_18_2_20_4	0.00118829
PI34P5K_18_2_20_4	0.00118829
PI4P5K_18_2_20_4	0.00876054
PI345P3P_18_2_20_4	0.00994883
PI45PLC_18_2_20_4	0.00118829
AGPAT1_20_4_20_4	0.00329555
PPAP_20_4_20_4	0.00820338
CEPTC_20_4_20_4	0.00117819
PLA2_2_20_4_20_4	0.00117819
DAGK_hs_20_4_20_4	-0.0103305
LPS2_20_4_20_4	0.00211736
CDS_20_4_20_4	0.0054227
CDIPTr_20_4_20_4	0.0054227
PIPLC_20_4_20_4	0.00233927
PIK4_20_4_20_4	0.00308343
PI4PLC_20_4_20_4	0.00177621
PI4P3K_20_4_20_4	0.00130722
PI34P5K_20_4_20_4	0.00130722
PI4P5K_20_4_20_4	0.00859442
PI345P3P_20_4_20_4	0.00990165
PI45PLC_20_4_20_4	0.00130722
PAFH	0.00508009
PAFS	0.00508009
PYRt2m	0.195152
sink_Tyr_ggn	-3.34517e-05
GLYt2r	0.00111009
PROD2m	0.0150073
HXANtx	-0.00244202
XAO2x	-0.00244202
DM_glygn3_c	3.34517e-05
sink_adp_c	0.000325323
DM_atp_c	11.0263
AMPt	-0.0192
ATPtm	10.0359
H2Otm	-12.9073
H2Ot	-2.83754
PIt9	0.0194047
CO2tm	-2.89048
NH4t3r	0.104174
Ht	-0.0172186
GLNt	0.0279098
EX_acon(e)	0.0298788
acontT2	-0.0298788
ACONT1	0.128791
ACONT2	0.0989125
AKGMALtm	0.172711
ASPGLUm	0.27962
CITtam	-0.105795
PEPtam	0.0253064
Lac_D_Transport	0.00162402
EX_LacD_e	0.00162402
PPCKm	0.0253064
CBPS	0.00155768
ASPCT	0.00155768
DHORTS	-0.00155768
DHORD_NAD	0.00155768
ORPT	-0.00155768
OMPDC	0.00155768
ACt2m	1.07689
ACSm	1.07689
PPAm	1.07689
ADK1m	1.07689
RPE	0.0145319
NH4D	-0.0858604
EX_phosphatidylcholine(e)	-0.00088649
CHOLK	0.0188526
ASNS1	0.00123626
ASNtN1	-0.00139017
sink_orn[c]	-0.0469439

## Sheet: Mean Flux at 37 degrees
ID	Flux
sink_xan_c	0.00347983
EX_ac(e)	-1.13475
EX_ade(e)	-0.0255389
EX_adn(e)	0.000405242
EX_adprib(e)	0.000663482
EX_ala_L(e)	0.0125536
EX_amp(e)	0.000343068
EX_arg_L(e)	0.0129362
EX_asn_L(e)	0.00146837
EX_bilirub(e)	0.000531039
EX_chol(e)	0.0104847
EX_co(e)	0.000531039
EX_co2(e)	3.46999
EX_fru(e)	0.000343263
EX_glc_D(e)	-1
EX_gln_L(e)	-0.0274909
EX_gly(e)	-0.00849662
EX_glyb(e)	-0.00424831
EX_h(e)	0.67317
EX_h2o(e)	3.36327
EX_h2o2(e)	0.0324506
EX_hco3(e)	0.0154404
EX_hdca(e)	0.000120935
EX_hxan(e)	0.0236499
EX_ins(e)	0.000416601
EX_lac_L(e)	1.74018
EX_met_L(e)	0.00424831
EX_na1(e)	-0.0231099
EX_nad(e)	-0.000663482
EX_ncam(e)	0.000663482
EX_nh4(e)	0.0658938
EX_o2(e)	-3.74448
EX_o2s(e)	0.0286113
EX_ocdca(e)	0.000107629
EX_pi(e)	0.00936135
EX_pro_L(e)	0.0210408
EX_pyr(e)	0.00103974
EX_ser_L(e)	0.00849662
EX_succ(e)	0.00922058
EX_urate(e)	0.00110242
sink_mal_L_c	0.00437306
sink_na1	0.0231099
10FTHF7GLUtl	0.00424831
10FTHF7GLUtm	0.00424831
10FTHFtl	-0.00424831
5AOPtm	-0.00424831
ACCOAC	0.014421
ACITL	0.00900932
ACONTm	1.47164
ACS	0.0133053
ACt2r	1.13475
ADA	0.0110254
ADAe	0.000416601
ADEt	0.0255389
ADK1	0.198471
ADNCYC	0.00402266
ADNK1	0.0658282
ADNt	0.07014
ADPRDP	0.00319415
ADPT	0.0102354
ADSK	0.00327249
AHC	0.00424831
AKGDm	1.61988
ALAGLNexR	-0.000235041
ALASm	0.00424831
ALATA_L	-0.0125536
ALCD1	-0.00487027
ALCD21_L	0.00689758
ALR	0.00853254
ALR2	0.00689758
ALR3	0.00689758
AMPDA	0.00436846
ARGSL	0.0129362
ARGSS	0.0129362
ARGt5r	-0.0129362
ASNALANaEx	0.0123186
ASNNm	0.000956405
ASNSERNaEx	0.00873166
ASNtm	0.000956405
ASPTA	0.383143
ASPTAm	-0.397548
ATPS4m	13.3068
BHMT	0.00424831
BILIRED	0.000531039
BILIRUBt2	-0.000531039
BPNT	0.00327249
C160CPT1	0.0104653
C160CPT2	0.0104653
C160CRNt	0.0104653
C180CPT1	0.0163184
C180CPT2	0.0163184
C180CRNt	0.0163184
CATm	0.015978
CATp	0.000974633
CBPSam	0.0124751
CHLPCTD	0.0223448
CHOLtu	-0.0104847
CITRtm	0.0124751
CO2t	-3.46999
COt	0.000531039
CPPPGO	0.000531039
CRNtim	0.0267837
CSm	1.60958
CYOOm2	3.65011
CYOR_u10m	7.39286
CYTK1	0.252901
CYTK6	-0.12645
DADA	0.0128383
DMGDHm	0.00424831
DMGtm	0.00424831
DPGM	0.0117972
DPGase	0.0117972
ENO	1.98953
ESTSULT	0.00327249
ETF	1.85966
ETFQO	1.85966
FACOAL160i	0.0355316
FACOAL180i	0.0364637
FACOAL181i	0.0233197
FACOAL1821	0.0234107
FACOAL204i	0.0239319
FALDH	0.00424831
FALDtm	0.00424831
FAOXC160	0.0154876
FAOXC16080m	0.0112961
FAOXC180	0.0163184
FAOXC80	0.0112961
FAS100COA	0.000940191
FAS120COA	0.000940191
FAS140COA	0.000940191
FAS160COA	0.000940191
FAS180COA	0.00368663
FAS80COA_L	0.000940191
FATP1t	0.000120935
FBA	0.928801
FBA2	0.0633207
FCLTm	0.000531039
FE2tm	0.000531039
FPGS7m	0.00424831
FPGS8m	0.00424831
FPGS9m	0.00424831
FRUt1r	-0.000343263
FTHFL	0.00424831
FUMm	1.61935
FUMtm	0.0129362
G3PD1	-0.00710646
G3PD2m	0.0198458
G5SADrm	0.0210408
G6PDH2r	0.0270263
GALU	0.00704266
GAPD	1.98953
GGH_10FTHF5GLUl	0.00424831
GGH_10FTHF6GLUl	0.00424831
GGH_10FTHF7GLUl	0.00424831
GGNG	0.000640242
GHMT2r	-0.00849662
GK1	0.00512546
GLBRAN	0.000640242
GLCt1	1
GLDBRAN	0.000640242
GLGNS1	0.000640242
GLNtm	0.0250661
GLPASE1	0.000640242
GLPASE2	0.000594254
GLUDym	0.0215735
GLUNm	0.0250661
GLUt7l	0.0254899
GLYBt4_2r	0.00424831
GLYK	0.0360623
GLYOX	0.000742719
GND	0.0270263
GPDDA1	0.0350842
GTHO	0.00445829
GTHOm	0.00410681
GTHP	0.00445829
GTHPm	0.00410681
GUACYC	0.00512546
H2CO3D	0.0298614
H2CO3D2	-0.0298614
H2O2t	-0.0324506
H2O2tm	-0.0212187
H2Otly	0.0254899
H2Otp	-0.000487317
HCO3Em	0.0124751
HEX1	0.87965
HEX7	0.0614861
HMBS	0.000531039
HOXG	0.000531039
HXPRT	0.0060327
HYXNt	-0.0236499
Htx	0.000974633
ICDHxm	1.45054
ICDHyr	0.120752
ICDHyrm	0.0210982
IMPD	0.00422272
KAS8	0.00059329
KHK	0.0633207
L_LACt2r	1.74018
LALDO2	0.000470633
LALDO2x	0.000719573
LCADi	0.00689758
LCADi_D	0.00119021
LDH_L	1.73328
LGTHL	0.000742719
LSOProd	0.18527
MDH	-0.392152
MDHm	2.00713
METtec	-0.00424831
MGSA	0.00888515
MGSA2	0.00847789
MI145PP	0.0232971
MI14PP	0.0561627
MI1PP	0.047943
MI4PP	0.0561627
MTHFC	-0.00849662
MTHFCm	0.00424831
MTHFD	-0.00849662
MTHFDm	0.00424831
NADH2_u10m	5.53319
NADN	0.00319415
NADNe	0.000663482
NDPK1	0.00512546
NDPK1m	-1.61563
NDPK2	0.00704266
NMNATr	0.00319415
NTD10	0.00422272
NTD11	0.00617844
NTD2	0.00958325
NTD7e	0.0709619
O2St	0.0286113
O2Stm	-0.0707068
O2Stx	0.000974633
O2t	3.74448
O2tm	3.76292
OCBTm	0.0124751
OCDCAtr	-0.000107629
ORNTArm	0.0210408
ORNt3m	-0.0335159
P5CRm	0.0212397
P5CRxm	0.0209077
PDE1	0.00402266
PDE4	0.00512546
PDHm	0.251181
PFK	0.928801
PGI	0.847502
PGK	1.97773
PGL	0.0270263
PGM	1.98953
PGMT	-0.00512194
PHEMEtm	0.000531039
PIt2m_2	12.6201
PNP	-0.00319415
PPA	0.3367
PPBNGS	0.00212416
PPM	0.0157672
PPPG9tm	0.000531039
PPPGOm	0.000265519
PRDX	0.00487027
PROt4_2r	-0.0210408
PROtm	-0.0210408
PRPPS	0.0162681
PUNP1	-0.00246519
PUNP2	-0.0128383
PUNP5	0.0172038
PUNP6	0.0128383
PUNP7	0.00422272
PYK	1.98953
PYRt2r	-0.00103974
RNMK	0.00319415
RPI	-0.00721324
SADT	0.00327249
SARDHm	0.00424831
SBTD_D2	0.12515
SBTR	0.12515
SERGLNexR	0.000235041
SFGTH	0.00424831
SO4HCOtex	0.0079857
SO4t4_3	-0.0079857
SPODM	0.0205604
SPODMm	0.0572815
SPODMx	0.000487317
STS2	0.00327249
SUCCt2m	-0.00922058
SUCCt4_2	-0.00922058
SUCD1m	1.60641
SUCOAS1m	1.61563
TALA	0.00990651
THFtm	0.00424831
TKT1	0.00990651
TKT2	0.00990651
TPI	0.995976
TRIOK	0.0633207
UPP3S	0.000531039
UPPDC1	0.000531039
URATEt	0.00110242
URATEtx	0.00110242
URIK1	0.00958325
XANtx	0.000742894
XAOx	0.00110242
EX_ahcys(e)	-0.00424831
EX_cholp(e)	0.0022547
EX_citr_L(e)	-0.000461144
GPAM_hs_16_0	0.0184345
LPS3_hs_16_0	0.0113918
LPASE_16_0	0.0197821
GPAM_hs_18_0	0.0156829
LPS3_hs_18_0	0.00955188
LPASE_18_0	0.00613101
GPAM_hs_18_1	0.0121284
LPS3_hs_18_1	0.00751593
LPASE_18_1	0.00461245
GPAM_hs_18_2	0.00812921
LPS3_hs_18_2	0.00500541
LPASE_18_2	0.0031238
GPAM_hs_20_4	0.00403207
LPS3_hs_20_4	0.00259721
LPASE_20_4	0.00143486
AGPAT1_16_0_16_0	0.00388537
PPAP_16_0_16_0	0.00987012
CEPTC_16_0_16_0	0.00147469
PLA2_2_16_0_16_0	0.00147469
DAGK_hs_16_0_16_0	-0.0130957
LPS2_16_0_16_0	0.00241068
CDS_16_0_16_0	0.00711099
CDIPTr_16_0_16_0	0.00711099
PIPLC_16_0_16_0	0.00335994
PIK4_16_0_16_0	0.00375105
PI4PLC_16_0_16_0	0.0021935
PI4P3K_16_0_16_0	0.00155755
PI34P5K_16_0_16_0	0.00155755
PI4P5K_16_0_16_0	0.0101912
PI345P3P_16_0_16_0	0.0117488
PI45PLC_16_0_16_0	0.00155755
AGPAT1_16_0_18_0	0.0039386
PPAP_16_0_18_0	0.0102362
CEPTC_16_0_18_0	0.00148742
PLA2_2_16_0_18_0	0.0142268
DAGK_hs_16_0_18_0	-0.0133693
LPS2_16_0_18_0	0.00245118
CDS_16_0_18_0	0.00707168
CDIPTr_16_0_18_0	0.00707168
PIPLC_16_0_18_0	0.00317113
PIK4_16_0_18_0	0.00390055
PI4PLC_16_0_18_0	0.00218619
PI4P3K_16_0_18_0	0.00171436
PI34P5K_16_0_18_0	0.00171436
PI4P5K_16_0_18_0	0.0105172
PI345P3P_16_0_18_0	0.0122315
PI45PLC_16_0_18_0	0.00171436
AGPAT1_16_0_18_1	0.00341189
PPAP_16_0_18_1	0.0108485
CEPTC_16_0_18_1	0.00147249
PLA2_2_16_0_18_1	0.00147249
DAGK_hs_16_0_18_1	-0.0143592
LPS2_16_0_18_1	0.0019394
CDS_16_0_18_1	0.00692264
CDIPTr_16_0_18_1	0.00692264
PIPLC_16_0_18_1	0.00308265
PIK4_16_0_18_1	0.00383999
PI4PLC_16_0_18_1	0.00226375
PI4P3K_16_0_18_1	0.00157624
PI34P5K_16_0_18_1	0.00157624
PI4P5K_16_0_18_1	0.0103136
PI345P3P_16_0_18_1	0.0118898
PI45PLC_16_0_18_1	0.00157624
AGPAT1_16_0_18_2	0.0032725
PPAP_16_0_18_2	0.0101541
CEPTC_16_0_18_2	0.0012246
PLA2_2_16_0_18_2	0.0012246
DAGK_hs_16_0_18_2	-0.0132018
LPS2_16_0_18_2	0.0020479
CDS_16_0_18_2	0.00632018
CDIPTr_16_0_18_2	0.00632018
PIPLC_16_0_18_2	0.003013
PIK4_16_0_18_2	0.00330718
PI4PLC_16_0_18_2	0.00178864
PI4P3K_16_0_18_2	0.00151854
PI34P5K_16_0_18_2	0.00151854
PI4P5K_16_0_18_2	0.0105689
PI345P3P_16_0_18_2	0.0120875
PI45PLC_16_0_18_2	0.00151854
AGPAT1_16_0_20_4	0.00392617
PPAP_16_0_20_4	0.0108793
CEPTC_16_0_20_4	0.00138349
PLA2_2_16_0_20_4	0.00138349
DAGK_hs_16_0_20_4	-0.0138636
LPS2_16_0_20_4	0.00254268
CDS_16_0_20_4	0.00691049
CDIPTr_16_0_20_4	0.00691049
PIPLC_16_0_20_4	0.00303477
PIK4_16_0_20_4	0.00387572
PI4PLC_16_0_20_4	0.00224254
PI4P3K_16_0_20_4	0.00163318
PI34P5K_16_0_20_4	0.00163318
PI4P5K_16_0_20_4	0.0103595
PI345P3P_16_0_20_4	0.0119926
PI45PLC_16_0_20_4	0.00163318
AGPAT1_18_0_18_0	0.00421042
PPAP_18_0_18_0	0.0102882
CEPTC_18_0_18_0	0.00166553
PLA2_2_18_0_18_0	0.00166553
DAGK_hs_18_0_18_0	-0.0128121
LPS2_18_0_18_0	0.00254489
CDS_18_0_18_0	0.00673433
CDIPTr_18_0_18_0	0.00673433
PIPLC_18_0_18_0	0.00331929
PIK4_18_0_18_0	0.00341504
PI4PLC_18_0_18_0	0.00195172
PI4P3K_18_0_18_0	0.00146332
PI34P5K_18_0_18_0	0.00146332
PI4P5K_18_0_18_0	0.0102951
PI345P3P_18_0_18_0	0.0117585
PI45PLC_18_0_18_0	0.00146332
AGPAT1_18_0_18_1	0.00402819
PPAP_18_0_18_1	0.0107151
CEPTC_18_0_18_1	0.00154758
PLA2_2_18_0_18_1	0.00154758
DAGK_hs_18_0_18_1	-0.0138176
LPS2_18_0_18_1	0.00248062
CDS_18_0_18_1	0.00713064
CDIPTr_18_0_18_1	0.00713064
PIPLC_18_0_18_1	0.00352433
PIK4_18_0_18_1	0.00360631
PI4PLC_18_0_18_1	0.00202614
PI4P3K_18_0_18_1	0.00158017
PI34P5K_18_0_18_1	0.00158017
PI4P5K_18_0_18_1	0.0104226
PI345P3P_18_0_18_1	0.0120028
PI45PLC_18_0_18_1	0.00158017
AGPAT1_18_0_18_2	0.00355053
PPAP_18_0_18_2	0.0100944
CEPTC_18_0_18_2	0.00141103
PLA2_2_18_0_18_2	0.00141103
DAGK_hs_18_0_18_2	-0.0136518
LPS2_18_0_18_2	0.0021395
CDS_18_0_18_2	0.00710789
CDIPTr_18_0_18_2	0.00710789
PIPLC_18_0_18_2	0.00313481
PIK4_18_0_18_2	0.00397307
PI4PLC_18_0_18_2	0.0024345
PI4P3K_18_0_18_2	0.00153857
PI34P5K_18_0_18_2	0.00153857
PI4P5K_18_0_18_2	0.00990266
PI345P3P_18_0_18_2	0.0114412
PI45PLC_18_0_18_2	0.00153857
AGPAT1_18_0_20_4	0.00389375
PPAP_18_0_20_4	0.0106868
CEPTC_18_0_20_4	0.00150687
PLA2_2_18_0_20_4	0.00150687
DAGK_hs_18_0_20_4	-0.0136416
LPS2_18_0_20_4	0.00238688
CDS_18_0_20_4	0.00684858
CDIPTr_18_0_20_4	0.00684858
PIPLC_18_0_20_4	0.00298001
PIK4_18_0_20_4	0.00386856
PI4PLC_18_0_20_4	0.00237084
PI4P3K_18_0_20_4	0.00149773
PI34P5K_18_0_20_4	0.00149773
PI4P5K_18_0_20_4	0.0102107
PI345P3P_18_0_20_4	0.0117085
PI45PLC_18_0_20_4	0.00149773
AGPAT1_18_1_18_1	0.00375121
PPAP_18_1_18_1	0.0102267
CEPTC_18_1_18_1	0.00126791
PLA2_2_18_1_18_1	0.00126791
DAGK_hs_18_1_18_1	-0.0134984
LPS2_18_1_18_1	0.0024833
CDS_18_1_18_1	0.00702285
CDIPTr_18_1_18_1	0.00702285
PIPLC_18_1_18_1	0.00322334
PIK4_18_1_18_1	0.00379951
PI4PLC_18_1_18_1	0.00226683
PI4P3K_18_1_18_1	0.00153268
PI34P5K_18_1_18_1	0.00153268
PI4P5K_18_1_18_1	0.0106838
PI345P3P_18_1_18_1	0.0122165
PI45PLC_18_1_18_1	0.00153268
AGPAT1_18_1_18_2	0.0042306
PPAP_18_1_18_2	0.0105081
CEPTC_18_1_18_2	0.00169826
PLA2_2_18_1_18_2	0.00169826
DAGK_hs_18_1_18_2	-0.0128609
LPS2_18_1_18_2	0.00253234
CDS_18_1_18_2	0.00658344
CDIPTr_18_1_18_2	0.00658344
PIPLC_18_1_18_2	0.00319736
PIK4_18_1_18_2	0.00338608
PI4PLC_18_1_18_2	0.0018171
PI4P3K_18_1_18_2	0.00156898
PI34P5K_18_1_18_2	0.00156898
PI4P5K_18_1_18_2	0.0103894
PI345P3P_18_1_18_2	0.0119584
PI45PLC_18_1_18_2	0.00156898
AGPAT1_18_1_20_4	0.00414657
PPAP_18_1_20_4	0.0101769
CEPTC_18_1_20_4	0.00164628
PLA2_2_18_1_20_4	0.00164628
DAGK_hs_18_1_20_4	-0.0130814
LPS2_18_1_20_4	0.00250029
CDS_18_1_20_4	0.00705105
CDIPTr_18_1_20_4	0.00705105
PIPLC_18_1_20_4	0.00316198
PIK4_18_1_20_4	0.00388907
PI4PLC_18_1_20_4	0.00244048
PI4P3K_18_1_20_4	0.0014486
PI34P5K_18_1_20_4	0.0014486
PI4P5K_18_1_20_4	0.00994663
PI345P3P_18_1_20_4	0.0113952
PI45PLC_18_1_20_4	0.0014486
AGPAT1_18_2_18_2	0.0042279
PPAP_18_2_18_2	0.00997762
CEPTC_18_2_18_2	0.00161937
PLA2_2_18_2_18_2	0.00161937
DAGK_hs_18_2_18_2	-0.0129169
LPS2_18_2_18_2	0.00260853
CDS_18_2_18_2	0.00716721
CDIPTr_18_2_18_2	0.00716721
PIPLC_18_2_18_2	0.00325429
PIK4_18_2_18_2	0.00391293
PI4PLC_18_2_18_2	0.0022885
PI4P3K_18_2_18_2	0.00162443
PI34P5K_18_2_18_2	0.00162443
PI4P5K_18_2_18_2	0.0102619
PI345P3P_18_2_18_2	0.0118863
PI45PLC_18_2_18_2	0.00162443
AGPAT1_18_2_20_4	0.00390131
PPAP_18_2_20_4	0.00966507
CEPTC_18_2_20_4	0.00150443
PLA2_2_18_2_20_4	0.00150443
DAGK_hs_18_2_20_4	-0.0127285
LPS2_18_2_20_4	0.00239688
CDS_18_2_20_4	0.00696476
CDIPTr_18_2_20_4	0.00696476
PIPLC_18_2_20_4	0.00316635
PIK4_18_2_20_4	0.00379841
PI4PLC_18_2_20_4	0.00236893
PI4P3K_18_2_20_4	0.00142948
PI34P5K_18_2_20_4	0.00142948
PI4P5K_18_2_20_4	0.0100479
PI345P3P_18_2_20_4	0.0114773
PI45PLC_18_2_20_4	0.00142948
AGPAT1_20_4_20_4	0.00403207
PPAP_20_4_20_4	0.010097
CEPTC_20_4_20_4	0.00143486
PLA2_2_20_4_20_4	0.00143486
DAGK_hs_20_4_20_4	-0.0132238
LPS2_20_4_20_4	0.00259721
CDS_20_4_20_4	0.00715893
CDIPTr_20_4_20_4	0.00715893
PIPLC_20_4_20_4	0.00331972
PIK4_20_4_20_4	0.00383921
PI4PLC_20_4_20_4	0.00222596
PI4P3K_20_4_20_4	0.00161324
PI34P5K_20_4_20_4	0.00161324
PI4P5K_20_4_20_4	0.00978353
PI345P3P_20_4_20_4	0.0113968
PI45PLC_20_4_20_4	0.00161324
PAFH	0.00636012
PAFS	0.00636012
PYRt2m	0.251181
sink_Tyr_ggn	-4.59876e-05
GLYt2r	0.00849662
PROD2m	0.0211066
HXANtx	0.000359528
XAO2x	0.000359528
DM_glygn3_c	4.59876e-05
sink_adp_c	0.000390137
DM_atp_c	13.2933
AMPt	-0.0713049
ATPtm	12.6164
H2Otm	-16.0407
H2Ot	-3.43531
PIt9	0.0616005
CO2tm	-3.33447
NH4t3r	0.0654772
Ht	-0.161015
GLNt	0.0274909
EX_acon(e)	0.00818058
acontT2	-0.00818058
ACONT1	0.128932
ACONT2	0.120752
AKGMALtm	0.249838
ASPGLUm	0.398504
CITtam	-0.137942
Lac_D_Transport	0.00193293
EX_LacD_e	0.00193293
ACt2m	1.12781
ACSm	1.12781
PPAm	1.12781
ADK1m	1.12781
RPE	0.019813
NH4D	-0.0351209
EX_phosphatidylcholine(e)	-0.0127394
CHOLK	0.0245995
ASNS1	0.00242477
ASNtN1	-0.0225186
sink_orn[c]	-0.0335159
